# Supplementary material for: Factors influencing in-service teachers’ technology integration model: Innovative strategies for educational technology
Source: PLoS One. 2023 Aug 24;18(8):e0286112. doi: 10.1371/journal.pone.0286112 (PMC10449176; doi:10.1371/journal.pone.0286112)
Supplement: S1 Data — (XLSX) [file pone.0286112.s001.xlsx]

## Sheet: data
Gender	Age	Experience	AT1	AT2	AT3	AT4	AT5	SE1	SE2	SE3	SE4	SE5	SE6	SE7	DC1	DC2	DC3	DC4	DC5	DTU1	DTU2	DTU3	DTU4	DTU5	ICTI1	ICTI2	ICTI3	ICTI4	ICTI5	ICTI	AT	SE	DC	DTU
1	1	2	2	1	3	3	1	1	1	1	1	2	1	2	1	2	1	3	3	2	1	1	1	1	1	2	1	1	2	1.4	2	1.28571	2	1.2
2	3	1	4	4	4	4	4	3	5	4	3	5	4	3	3	3	3	3	3	2	2	3	2	2	5	3	4	5	4	4.2	4	3.85714	3	2.2
2	1	1	5	4	5	5	5	5	3	4	3	4	4	4	4	4	3	3	4	4	5	4	4	5	3	5	3	5	4	4	4.8	3.85714	3.6	4.4
2	1	1	4	4	4	5	5	2	1	1	2	3	3	5	4	5	4	3	3	4	4	5	5	4	5	4	5	5	4	4.6	4.4	2.42857	3.8	4.4
2	2	3	2	1	3	3	2	2	1	3	3	2	1	2	1	3	1	3	3	3	3	2	2	1	2	1	1	1	2	1.4	2.2	2	2.2	2.2
1	3	1	3	3	3	2	1	5	3	3	4	3	2	1	3	3	2	1	3	1	2	1	1	1	3	1	1	1	3	1.8	2.4	3	2.4	1.2
2	1	1	3	3	3	4	4	5	4	5	5	4	4	5	4	4	3	3	5	4	4	3	3	4	4	3	4	3	4	3.6	3.4	4.57143	3.8	3.6
2	2	2	3	5	3	5	5	3	3	4	3	2	2	2	4	4	3	4	3	5	3	5	5	4	4	4	5	4	5	4.4	4.2	2.71429	3.6	4.4
2	3	1	2	1	2	1	2	1	1	1	1	1	1	2	2	1	1	2	2	1	1	2	1	2	2	1	2	2	1	1.6	1.6	1.14286	1.6	1.4
2	3	1	2	1	2	2	1	1	1	2	3	2	1	1	2	1	2	2	2	1	1	3	3	1	1	1	3	1	2	1.6	1.6	1.57143	1.8	1.8
1	5	1	2	1	2	2	1	1	1	2	2	1	3	2	1	1	1	2	1	2	2	2	2	1	2	1	1	1	1	1.2	1.6	1.71429	1.2	1.8
2	2	1	5	4	5	5	4	4	4	5	3	3	4	3	1	2	3	1	3	4	3	5	5	5	5	5	4	5	5	4.8	4.6	3.71429	2	4.4
2	2	1	3	4	3	4	4	4	4	5	4	3	3	3	3	3	3	4	5	4	3	4	3	5	3	4	4	3	3	3.4	3.6	3.71429	3.6	3.8
1	2	1	4	3	3	3	3	5	4	4	3	5	3	2	3	3	3	2	3	2	3	2	1	2	4	3	4	3	4	3.6	3.2	3.71429	2.8	2
1	1	1	2	1	1	2	2	2	1	2	2	1	1	1	1	2	2	1	1	1	2	3	1	2	2	2	2	1	2	1.8	1.6	1.42857	1.4	1.8
2	1	1	3	3	5	5	5	5	5	3	3	3	5	3	3	3	1	2	2	3	3	4	5	4	4	5	5	3	3	4	4.2	3.85714	2.2	3.8
2	2	1	4	5	5	4	5	3	5	5	3	5	5	3	5	5	5	4	3	5	5	5	4	4	5	5	4	4	5	4.6	4.6	4.14286	4.4	4.6
1	2	1	3	4	3	3	4	2	1	1	3	3	5	4	4	5	3	4	5	1	1	1	1	2	3	4	4	5	3	3.8	3.4	2.71429	4.2	1.2
2	2	1	4	4	3	4	3	2	2	2	2	3	5	3	4	2	5	4	3	5	5	4	4	5	3	4	4	3	5	3.8	3.6	2.71429	3.6	4.6
1	1	2	4	4	4	5	5	4	3	4	3	3	3	3	2	4	5	3	2	5	3	3	3	4	4	4	5	5	4	4.4	4.4	3.28571	3.2	3.6
1	1	2	4	4	3	3	5	5	3	5	3	3	3	5	1	1	2	2	2	3	3	3	4	3	1	1	1	2	2	1.4	3.8	3.85714	1.6	3.2
1	1	3	5	4	4	5	5	4	3	4	3	1	3	1	4	5	4	5	3	5	5	5	5	4	4	4	4	4	3	3.8	4.6	2.71429	4.2	4.8
1	2	1	4	3	4	3	3	3	4	4	4	3	3	3	5	5	4	3	3	3	1	2	3	2	3	5	3	3	3	3.4	3.4	3.42857	4	2.2
2	3	2	3	5	5	4	3	3	5	5	3	3	4	3	3	4	3	3	5	3	4	4	3	5	4	3	3	3	3	3.2	4	3.71429	3.6	3.8
2	1	1	4	4	4	5	5	4	3	3	5	2	5	5	1	1	2	1	1	5	4	5	3	3	4	3	3	5	5	4	4.4	3.85714	1.2	4
2	2	1	3	4	3	4	3	5	3	4	4	5	3	3	4	4	3	3	3	3	5	5	4	5	3	4	3	5	3	3.6	3.4	3.85714	3.4	4.4
2	2	1	3	4	3	5	3	3	2	1	2	4	5	4	3	5	5	4	3	4	5	3	3	3	4	3	3	3	3	3.2	3.6	3	4	3.6
1	2	1	4	3	3	4	5	3	3	4	3	3	4	4	4	3	5	4	3	3	3	4	3	3	3	3	3	4	3	3.2	3.8	3.42857	3.8	3.2
2	3	1	5	5	5	5	4	2	3	2	2	1	3	3	5	4	5	4	4	5	5	5	4	5	5	5	5	5	4	4.8	4.8	2.28571	4.4	4.8
1	2	1	1	3	3	1	3	2	1	2	2	1	1	3	4	4	4	4	4	2	3	1	3	1	2	3	2	1	3	2.2	2.2	1.71429	4	2
2	2	1	4	4	3	3	4	3	2	3	1	3	3	3	5	3	4	4	4	3	4	5	4	3	4	3	3	4	4	3.6	3.6	2.57143	4	3.8
2	3	1	2	3	3	3	1	1	1	3	1	2	2	1	3	4	3	3	3	1	3	2	3	1	1	1	2	1	2	1.4	2.4	1.57143	3.2	2
2	2	1	3	4	3	3	4	2	1	2	1	2	2	1	2	5	3	5	5	2	1	1	1	1	3	3	2	2	3	2.6	3.4	1.57143	4	1.2
2	1	1	5	3	5	5	4	5	3	3	4	4	4	4	4	3	4	3	4	5	5	4	5	4	3	4	3	3	3	3.2	4.4	3.85714	3.6	4.6
2	2	2	4	4	4	3	4	3	2	1	3	3	4	5	4	4	4	3	3	3	3	4	5	3	2	5	5	2	4	3.6	3.8	3	3.6	3.6
1	3	1	3	2	1	3	1	2	1	3	2	1	1	3	2	2	1	1	3	3	2	1	1	2	1	2	1	1	2	1.4	2	1.85714	1.8	1.8
2	5	1	3	4	3	5	4	4	4	3	3	4	4	4	4	3	5	3	4	4	3	4	5	4	4	4	3	3	4	3.6	3.8	3.71429	3.8	4
1	1	3	2	2	1	1	1	5	3	3	3	3	2	1	1	1	1	2	2	1	1	2	1	1	2	2	2	2	2	2	1.4	2.85714	1.4	1.2
2	2	4	4	4	3	3	4	3	1	3	3	3	3	3	4	4	3	4	3	3	3	4	4	3	3	4	4	5	4	4	3.6	2.71429	3.6	3.4
2	3	1	5	4	5	5	3	1	2	3	2	3	3	1	4	4	5	4	4	4	4	3	3	4	5	4	4	5	4	4.4	4.4	2.14286	4.2	3.6
1	1	3	5	3	3	3	3	3	4	4	4	5	5	5	3	4	3	3	5	4	3	5	4	5	4	2	2	5	2	3	3.4	4.28571	3.6	4.2
2	4	3	1	2	1	1	3	1	1	2	1	2	1	1	2	1	2	2	1	3	1	2	2	2	1	3	2	1	1	1.6	1.6	1.28571	1.6	2
2	2	3	4	4	5	4	3	2	1	3	2	4	3	3	5	5	4	4	5	4	4	4	4	4	4	3	4	3	5	3.8	4	2.57143	4.6	4
2	1	5	1	3	2	3	3	3	1	1	2	2	1	2	3	1	3	3	2	2	2	1	2	2	1	3	1	1	2	1.6	2.4	1.71429	2.4	1.8
2	2	1	4	4	3	3	4	3	3	3	3	3	3	4	3	5	3	3	3	3	2	3	3	2	4	3	4	3	5	3.8	3.6	3.14286	3.4	2.6
2	1	1	4	5	5	4	4	5	4	3	5	3	3	4	1	2	1	2	1	3	4	4	5	5	4	5	5	4	4	4.4	4.4	3.85714	1.4	4.2
2	4	1	3	3	5	5	5	3	3	3	3	3	3	5	4	3	5	5	3	2	3	3	2	3	5	5	3	3	5	4.2	4.2	3.28571	4	2.6
1	3	1	3	2	1	3	1	2	2	1	2	1	1	3	2	2	1	1	1	2	2	3	3	1	1	2	1	1	2	1.4	2	1.71429	1.4	2.2
2	2	1	4	5	5	4	5	1	3	2	1	3	3	3	4	4	5	4	4	4	3	5	5	3	5	4	4	5	5	4.6	4.6	2.28571	4.2	4
1	2	1	5	3	3	5	3	4	3	3	3	5	5	5	5	4	4	4	5	3	4	4	2	5	5	3	5	5	5	4.6	3.8	4	4.4	3.6
2	4	1	3	4	5	5	4	5	5	4	4	3	3	5	4	5	5	4	5	5	3	4	3	5	4	4	5	5	4	4.4	4.2	4.14286	4.6	4
2	1	1	3	4	3	3	5	5	4	4	5	3	4	5	5	3	5	5	4	4	4	3	5	4	4	4	4	5	3	4	3.6	4.28571	4.4	4
2	1	2	5	3	5	4	4	4	4	4	5	4	5	3	3	5	4	4	4	5	4	5	4	4	1	2	2	1	1	1.4	4.2	4.14286	4	4.4
2	3	3	2	1	3	1	3	2	2	1	2	1	2	1	3	1	3	1	3	2	3	3	3	2	3	3	1	3	2	2.4	2	1.57143	2.2	2.6
1	1	1	4	3	4	3	4	5	3	5	5	4	5	4	2	1	1	1	1	4	4	4	3	3	5	3	3	4	5	4	3.6	4.42857	1.2	3.6
2	1	1	5	4	3	3	5	5	2	4	2	3	4	5	4	3	4	4	4	4	5	4	5	5	4	3	4	3	4	3.6	4	3.57143	3.8	4.6
2	1	1	3	4	4	3	3	4	5	3	4	4	5	4	3	4	5	3	3	3	5	3	5	3	3	3	5	4	5	4	3.4	4.14286	3.6	3.8
2	3	1	3	1	3	1	3	1	1	3	2	1	2	1	4	3	3	4	4	3	3	2	3	3	2	3	2	2	2	2.2	2.2	1.57143	3.6	2.8
2	1	1	4	4	4	4	5	3	5	4	4	4	5	3	5	5	5	3	4	3	4	5	5	3	1	2	2	1	2	1.6	4.2	4	4.4	4
2	5	1	5	4	3	3	3	3	3	3	3	4	4	4	5	4	3	3	4	3	4	5	3	5	4	3	4	3	5	3.8	3.6	3.42857	3.8	4
1	2	1	3	3	4	4	3	5	4	4	5	3	3	3	5	4	4	5	3	3	3	4	4	3	4	5	5	5	2	4.2	3.4	3.85714	4.2	3.4
1	1	1	4	4	5	5	5	5	4	4	4	4	3	3	1	1	1	1	1	5	3	5	4	3	4	5	4	5	4	4.4	4.6	3.85714	1	4
1	4	1	2	2	3	3	2	1	2	1	2	1	2	1	3	3	1	3	1	2	1	3	3	2	2	1	2	2	2	1.8	2.4	1.42857	2.2	2.2
1	2	1	5	5	4	5	5	5	3	3	3	3	3	3	4	4	5	5	3	4	4	5	4	4	5	4	4	4	5	4.4	4.8	3.28571	4.2	4.2
2	1	2	5	4	3	3	5	3	4	3	3	3	3	3	1	3	1	1	1	2	3	4	5	3	4	4	5	3	3	3.8	4	3.14286	1.4	3.4
2	1	1	4	4	4	5	5	4	4	3	4	4	5	5	4	3	5	5	5	4	3	4	4	4	5	2	2	4	2	3	4.4	4.14286	4.4	3.8
1	1	1	5	5	5	3	3	3	3	2	2	4	4	3	5	3	3	3	4	5	4	4	4	5	2	1	1	1	1	1.2	4.2	3	3.6	4.4
2	1	1	4	5	5	4	5	3	5	3	3	1	1	1	4	4	3	4	3	4	4	4	5	5	4	5	5	5	3	4.4	4.6	2.42857	3.6	4.4
2	2	1	3	3	4	3	5	5	5	4	4	5	4	4	5	3	3	5	3	1	2	1	1	2	4	4	5	4	3	4	3.6	4.42857	3.8	1.4
2	2	1	4	5	5	4	5	3	2	3	2	3	4	3	4	3	5	5	5	5	3	4	3	3	4	4	5	5	4	4.4	4.6	2.85714	4.4	3.6
2	1	1	5	4	4	4	4	5	3	4	4	4	3	3	1	3	3	3	2	3	3	4	3	4	5	5	4	4	3	4.2	4.2	3.71429	2.4	3.4
2	2	1	4	4	4	5	4	3	3	3	4	2	2	5	3	5	3	3	5	4	4	5	4	5	3	5	4	5	5	4.4	4.2	3.14286	3.8	4.4
2	4	1	5	4	4	4	5	4	4	5	5	4	3	5	4	3	4	4	3	3	5	4	4	5	4	5	3	4	4	4	4.4	4.28571	3.6	4.2
2	1	1	3	4	4	4	4	4	3	4	4	5	4	4	2	1	2	1	2	5	2	5	3	4	2	2	1	2	1	1.6	3.8	4	1.6	3.8
2	5	1	4	4	4	5	4	4	3	3	3	4	3	4	5	3	3	3	3	5	4	5	3	5	4	5	4	3	3	3.8	4.2	3.42857	3.4	4.4
2	2	1	2	2	3	3	2	3	3	4	4	2	2	1	3	3	4	3	3	3	4	3	3	5	3	3	4	4	4	3.6	2.4	2.71429	3.2	3.6
2	2	1	5	5	5	4	3	4	4	3	3	4	5	4	3	2	1	2	1	4	5	4	4	5	4	4	5	5	5	4.6	4.4	3.85714	1.8	4.4
1	1	1	2	1	1	2	2	1	1	1	1	1	1	1	3	3	1	1	3	3	1	3	3	1	2	2	1	1	3	1.8	1.6	1	2.2	2.2
2	3	1	4	4	4	3	3	3	3	3	3	4	3	2	4	3	5	4	3	5	5	3	3	5	3	5	3	4	2	3.4	3.6	3	3.8	4.2
2	1	1	3	5	5	3	4	5	5	4	5	4	2	2	3	3	3	4	4	3	3	4	4	4	1	1	2	1	2	1.4	4	3.85714	3.4	3.6
1	3	2	2	2	1	2	2	2	1	1	1	1	1	1	2	2	1	2	3	2	2	2	1	1	2	1	1	2	1	1.4	1.8	1.14286	2	1.6
2	1	2	2	1	3	1	1	3	5	3	3	1	2	2	1	1	1	1	2	2	3	1	3	3	1	1	3	3	1	1.8	1.6	2.71429	1.2	2.4
2	1	1	4	4	5	4	4	2	3	1	3	4	5	3	5	4	3	3	3	3	5	4	5	4	4	4	4	5	4	4.2	4.2	3	3.6	4.2
1	2	1	4	3	4	3	3	5	3	3	4	3	4	4	3	5	5	3	4	4	3	3	4	4	3	4	4	3	3	3.4	3.4	3.71429	4	3.6
2	5	1	4	3	3	3	5	5	2	5	3	4	5	4	2	2	3	3	3	4	4	3	5	5	2	3	3	3	1	2.4	3.6	4	2.6	4.2
1	4	1	4	5	3	3	4	3	3	4	3	4	4	3	3	5	5	4	4	3	3	3	3	3	3	4	5	3	5	4	3.8	3.42857	4.2	3
2	1	1	4	4	4	3	4	4	4	3	3	4	5	5	4	4	4	3	4	4	3	4	4	4	5	3	5	4	4	4.2	3.8	4	3.8	3.8
2	3	1	5	4	5	4	5	3	3	4	3	4	4	4	3	5	4	4	5	3	3	5	5	5	4	5	5	4	3	4.2	4.6	3.57143	4.2	4.2
2	2	1	4	3	3	3	3	5	5	3	3	5	4	4	5	3	3	4	4	2	3	5	5	4	3	3	4	4	4	3.6	3.2	4.14286	3.8	3.8
1	2	1	3	5	5	3	3	5	5	3	3	3	3	1	3	3	5	4	5	3	4	3	4	4	3	4	3	3	3	3.2	3.8	3.28571	4	3.6
2	1	1	2	1	1	2	1	2	1	2	3	2	2	1	2	2	4	2	3	2	3	3	3	1	3	1	1	3	2	2	1.4	1.85714	2.6	2.4
1	1	1	2	2	2	2	2	2	1	1	2	1	2	1	1	1	1	3	1	2	2	2	2	1	1	1	2	2	1	1.4	2	1.42857	1.4	1.8
1	3	1	3	3	3	2	4	4	5	3	5	3	4	5	5	5	4	5	5	1	1	1	1	1	3	3	4	4	4	3.6	3	4.14286	4.8	1
2	3	1	3	4	3	3	3	3	3	3	1	4	4	3	2	3	5	3	3	4	4	4	4	4	3	5	3	3	4	3.6	3.2	3	3.2	4
2	2	1	3	4	3	4	4	5	5	3	5	4	4	4	5	4	5	3	4	3	3	2	3	2	3	4	5	4	3	3.8	3.6	4.28571	4.2	2.6
2	2	2	3	4	3	4	3	3	4	4	3	4	4	3	5	5	2	3	5	4	3	4	3	3	3	3	3	3	4	3.2	3.4	3.57143	4	3.4
2	5	1	4	4	5	3	5	3	3	4	3	4	4	2	5	5	4	5	5	5	3	4	5	3	3	3	3	4	4	3.4	4.2	3.28571	4.8	4
2	3	3	3	3	2	3	3	4	4	4	3	4	4	3	3	4	4	3	3	4	3	3	3	3	4	4	4	3	4	3.8	2.8	3.71429	3.4	3.2
1	2	1	3	3	3	3	4	5	5	5	5	4	3	4	3	3	3	3	3	2	2	2	1	1	4	4	3	4	3	3.6	3.2	4.42857	3	1.6
1	3	1	2	1	2	2	2	2	2	2	1	1	3	2	2	3	2	2	3	5	3	4	3	5	1	3	2	2	1	1.8	1.8	1.85714	2.4	4
2	2	1	5	4	3	4	3	3	3	3	2	4	3	3	3	5	4	3	5	3	2	4	3	4	4	3	4	3	4	3.6	3.8	3	4	3.2
2	3	1	4	4	4	3	3	2	3	3	1	3	3	1	3	5	4	3	3	4	3	3	4	4	3	5	3	3	4	3.6	3.6	2.28571	3.6	3.6
2	3	2	2	1	2	1	1	4	4	4	4	3	3	3	2	3	2	1	2	2	1	1	1	1	1	1	2	1	1	1.2	1.4	3.57143	2	1.2
1	1	1	3	5	3	4	5	4	3	3	4	4	4	4	5	3	4	3	5	4	4	4	3	4	4	5	5	5	4	4.6	4	3.71429	4	3.8
2	2	1	3	3	4	4	4	4	5	4	5	4	4	5	2	2	2	2	1	4	3	4	3	3	3	3	3	3	3	3	3.6	4.42857	1.8	3.4
2	3	1	4	4	4	4	3	4	3	3	3	4	3	4	4	4	4	3	3	4	5	5	3	4	3	3	3	3	4	3.2	3.8	3.42857	3.6	4.2
1	3	1	2	2	1	2	2	1	3	1	3	2	1	1	3	3	4	3	3	5	3	4	4	5	2	2	2	1	3	2	1.8	1.71429	3.2	4.2
2	1	1	3	3	3	5	4	3	4	4	3	3	3	4	2	1	2	2	1	4	4	3	3	4	4	5	3	4	3	3.8	3.6	3.42857	1.6	3.6
1	3	3	1	3	2	3	2	1	1	1	1	1	1	2	2	2	1	1	2	2	1	1	1	2	2	2	2	1	1	1.6	2.2	1.14286	1.6	1.4
2	3	1	2	5	4	5	2	3	5	3	5	4	3	4	5	4	3	3	4	3	4	4	3	3	4	4	3	3	3	3.4	3.6	3.85714	3.8	3.4
2	1	1	5	5	4	4	3	5	4	3	3	1	1	3	5	5	5	5	4	4	3	5	3	3	3	3	5	3	5	3.8	4.2	2.85714	4.8	3.6
1	3	1	4	3	4	3	3	5	5	4	5	4	5	5	4	5	3	3	3	1	1	3	3	1	2	1	2	1	2	1.6	3.4	4.71429	3.6	1.8
2	1	1	5	5	3	3	3	5	5	5	3	4	5	3	3	2	2	2	3	3	3	4	5	3	2	2	3	3	3	2.6	3.8	4.28571	2.4	3.6
2	2	1	5	5	3	5	4	2	2	2	1	3	3	3	3	5	4	3	4	5	5	5	5	3	5	4	5	4	4	4.4	4.4	2.28571	3.8	4.6
2	1	1	5	4	5	5	4	5	5	3	4	4	3	4	4	4	4	5	5	5	5	4	5	4	3	3	5	4	4	3.8	4.6	4	4.4	4.6
2	3	1	3	2	1	2	3	1	2	3	1	1	3	1	2	2	2	2	2	2	1	1	2	2	2	2	2	1	2	1.8	2.2	1.71429	2	1.6
2	2	1	4	3	4	3	4	3	1	2	3	2	1	1	3	4	5	3	4	4	5	3	3	3	3	3	3	5	3	3.4	3.6	1.85714	3.8	3.6
1	1	1	5	3	5	5	4	4	5	3	5	2	5	2	4	4	4	5	5	5	4	5	5	5	3	2	1	2	2	2	4.4	3.71429	4.4	4.8
1	3	1	4	3	5	2	3	5	4	5	5	4	5	5	4	3	4	3	3	5	4	4	4	4	4	4	3	4	3	3.6	3.4	4.71429	3.4	4.2
2	3	2	4	3	3	4	4	3	5	5	4	5	4	5	5	3	5	5	3	3	3	2	3	3	5	3	4	3	3	3.6	3.6	4.42857	4.2	2.8
1	2	1	4	4	5	5	5	4	3	4	4	3	3	4	5	4	4	4	4	4	5	4	5	4	3	4	4	4	5	4	4.6	3.57143	4.2	4.4
2	3	1	2	3	3	2	3	3	3	5	3	4	5	5	3	4	4	3	3	2	3	3	3	2	3	5	4	4	5	4.2	2.6	4	3.4	2.6
2	2	1	3	4	4	4	3	3	5	4	5	1	3	1	4	3	4	5	3	3	3	3	3	3	4	4	3	3	4	3.6	3.6	3.14286	3.8	3
2	2	1	1	3	3	3	3	3	5	4	3	4	4	4	5	3	2	2	3	2	5	5	5	2	3	3	3	4	4	3.4	2.6	3.85714	3	3.8
2	1	1	5	4	3	5	3	4	3	4	5	4	3	3	4	4	4	3	3	4	4	5	5	5	5	4	4	3	3	3.8	4	3.71429	3.6	4.6
2	3	1	3	4	3	3	3	4	5	5	5	4	5	4	3	5	5	4	3	2	2	2	2	2	3	4	5	5	3	4	3.2	4.57143	4	2
2	3	1	2	2	1	2	1	3	4	3	3	1	3	2	3	2	2	2	3	3	1	1	2	3	2	1	1	2	2	1.6	1.6	2.71429	2.4	2
2	2	1	3	4	4	5	3	3	3	5	4	3	2	5	5	4	4	5	4	3	2	5	2	2	3	3	5	4	4	3.8	3.8	3.57143	4.4	2.8
2	1	1	5	5	4	4	3	5	5	2	5	3	5	5	3	2	3	3	1	5	4	5	4	4	5	4	5	3	5	4.4	4.2	4.28571	2.4	4.4
2	2	1	3	1	3	3	1	1	2	1	2	2	2	3	4	4	4	4	4	5	5	3	4	4	1	2	3	1	1	1.6	2.2	1.85714	4	4.2
2	3	1	4	3	3	4	3	3	3	5	3	2	3	2	3	5	4	4	4	3	4	4	4	4	5	4	3	3	4	3.8	3.4	3	4	3.8
1	1	2	4	4	4	5	5	4	5	3	5	5	3	5	4	5	3	5	5	5	3	3	5	4	4	4	5	4	5	4.4	4.4	4.28571	4.4	4
1	1	5	4	4	4	3	4	3	3	4	4	3	4	4	4	5	4	5	3	5	3	5	3	5	3	3	4	5	4	3.8	3.8	3.57143	4.2	4.2
1	1	1	4	4	4	4	5	4	3	4	4	2	5	2	3	5	3	5	4	5	5	5	3	3	4	5	5	3	3	4	4.2	3.42857	4	4.2
1	3	1	3	3	3	3	3	3	5	4	2	4	5	4	1	2	2	2	2	4	4	4	3	3	3	3	3	3	4	3.2	3	3.85714	1.8	3.6
2	2	1	5	5	4	4	5	3	2	1	3	3	3	2	5	4	4	3	4	4	3	5	4	5	4	3	3	4	5	3.8	4.6	2.42857	4	4.2
2	3	1	4	4	5	4	4	4	5	4	4	4	4	5	3	3	3	5	5	2	2	3	2	1	5	4	3	4	4	4	4.2	4.28571	3.8	2
1	2	1	4	5	5	4	5	3	3	5	4	5	5	4	1	3	2	2	3	5	5	4	4	4	3	4	5	5	4	4.2	4.6	4.14286	2.2	4.4
2	1	2	3	5	4	4	4	3	5	4	5	4	5	3	4	4	4	3	5	4	5	4	5	5	2	1	2	2	1	1.6	4	4.14286	4	4.6
1	2	1	3	2	3	2	1	5	4	3	4	2	5	2	3	4	3	4	3	4	3	3	5	5	4	5	5	3	4	4.2	2.2	3.57143	3.4	4
1	1	2	3	5	3	5	5	5	5	5	4	4	5	4	2	1	2	1	1	5	5	3	3	4	1	1	1	1	2	1.2	4.2	4.57143	1.4	4
2	1	1	3	2	3	2	1	1	2	1	2	3	3	4	1	2	2	2	2	1	3	3	2	3	1	3	3	1	1	1.8	2.2	2.28571	1.8	2.4
2	2	2	5	4	4	5	5	4	5	4	5	2	5	2	1	1	3	3	1	4	3	5	5	4	4	5	3	5	5	4.4	4.6	3.85714	1.8	4.2
2	1	1	5	4	5	5	5	2	4	3	4	3	3	2	3	2	3	3	2	4	4	4	3	3	5	2	3	4	2	3.2	4.8	3	2.6	3.6
2	1	1	5	5	3	5	3	5	5	3	5	4	2	5	4	5	4	4	5	4	5	5	4	5	1	1	1	2	2	1.4	4.2	4.14286	4.4	4.6
1	1	1	2	2	1	1	3	1	1	1	1	2	2	1	1	1	2	1	1	2	2	1	2	1	1	2	2	1	1	1.4	1.8	1.28571	1.2	1.6
1	3	1	4	4	3	3	3	3	3	5	5	4	3	4	3	3	3	3	3	4	3	5	5	3	4	3	3	4	3	3.4	3.4	3.85714	3	4
2	1	2	4	5	4	5	5	2	1	2	1	3	3	4	4	4	4	4	3	4	4	3	5	4	3	5	5	5	5	4.6	4.6	2.28571	3.8	4
2	2	2	3	3	3	4	5	4	3	4	5	5	5	5	4	4	4	3	3	4	4	3	3	5	5	2	4	5	5	4.2	3.6	4.42857	3.6	3.8
2	1	1	3	3	1	2	2	3	1	1	1	1	1	1	3	1	2	2	1	2	2	2	1	1	2	2	2	1	2	1.8	2.2	1.28571	1.8	1.6
1	3	1	3	1	2	1	2	5	2	2	3	1	1	2	2	2	2	1	1	2	2	1	2	2	3	2	1	1	1	1.6	1.8	2.28571	1.6	1.8
1	3	3	4	4	3	3	3	3	3	5	4	4	5	3	4	4	5	3	3	4	5	4	4	4	4	4	3	5	4	4	3.4	3.85714	3.8	4.2
1	1	1	4	4	5	4	5	3	3	3	4	3	5	4	4	4	3	4	4	4	5	4	4	3	4	3	4	4	4	3.8	4.4	3.57143	3.8	4
1	2	1	5	4	4	5	4	3	3	4	3	2	1	1	4	4	4	4	4	5	3	5	3	5	5	5	5	3	4	4.4	4.4	2.42857	4	4.2
2	1	1	5	4	5	5	4	3	3	3	2	4	5	4	2	2	5	4	4	5	5	4	5	5	1	1	1	1	2	1.2	4.6	3.42857	3.4	4.8
2	2	1	2	1	2	1	2	2	2	1	1	3	3	1	3	4	3	4	4	4	5	3	3	3	3	3	2	2	1	2.2	1.6	1.85714	3.6	3.6
2	2	2	3	3	3	3	3	4	3	3	4	3	4	4	4	3	4	4	5	4	2	2	3	2	4	3	5	3	3	3.6	3	3.57143	4	2.6
1	2	1	4	5	4	4	4	3	4	5	5	5	3	3	3	4	3	4	3	3	3	3	5	3	4	4	5	5	5	4.6	4.2	4	3.4	3.4
2	1	1	2	2	2	5	3	2	2	1	2	1	1	2	1	2	3	1	3	1	2	2	2	3	2	1	1	1	3	1.6	2.8	1.57143	2	2
2	3	1	4	4	3	3	4	5	3	5	3	4	4	4	3	3	3	5	3	4	3	3	4	4	4	5	5	5	4	4.6	3.6	4	3.4	3.6
2	2	1	4	4	3	3	5	4	3	4	3	4	4	2	3	4	3	5	4	3	2	3	5	4	3	3	3	3	4	3.2	3.8	3.42857	3.8	3.4
2	1	3	2	3	3	1	2	1	3	3	1	3	1	3	1	1	3	2	1	2	2	1	1	2	1	1	1	1	2	1.2	2.2	2.14286	1.6	1.6
1	1	1	3	4	4	3	3	4	3	2	3	3	4	5	2	1	2	2	2	4	2	4	5	5	3	4	5	4	4	4	3.4	3.42857	1.8	4
2	3	1	1	3	1	2	2	2	1	1	1	2	3	2	3	1	1	2	3	2	2	1	1	1	1	1	1	3	2	1.6	1.8	1.71429	2	1.4
1	1	1	1	2	2	2	2	1	2	1	1	2	1	2	1	3	3	1	2	1	1	2	2	2	1	1	2	1	2	1.4	1.8	1.42857	2	1.6
2	2	1	3	3	5	3	3	2	4	5	5	3	5	5	3	3	3	3	4	3	4	5	3	5	2	4	5	3	2	3.2	3.4	4.14286	3.2	4
1	4	2	3	2	2	1	3	1	1	2	3	2	3	3	3	3	2	3	3	2	3	3	3	3	3	2	2	3	2	2.4	2.2	2.14286	2.8	2.8
2	1	2	3	4	3	3	3	5	4	3	3	5	5	3	4	4	5	5	3	4	4	4	4	5	4	3	3	5	3	3.6	3.2	4	4.2	4.2
1	4	1	5	3	4	5	3	4	5	5	4	5	4	5	4	3	5	3	4	4	4	4	4	4	3	3	3	3	4	3.2	4	4.57143	3.8	4
2	3	1	1	1	3	3	2	2	2	2	2	3	3	4	3	4	4	5	3	4	3	4	3	4	4	4	4	4	3	3.8	2	2.57143	3.8	3.6
2	5	3	4	4	5	4	5	4	3	3	5	4	3	3	5	3	4	5	4	4	4	3	4	5	3	5	4	3	4	3.8	4.4	3.57143	4.2	4
2	3	1	4	4	5	3	3	4	4	4	4	4	4	5	4	4	3	5	4	3	2	1	1	1	4	4	3	3	3	3.4	3.8	4.14286	4	1.6
2	2	1	3	4	5	3	5	4	3	4	5	4	3	4	5	5	3	3	5	5	5	5	3	3	4	3	3	5	3	3.6	4	3.85714	4.2	4.2
2	5	1	2	2	1	1	3	2	2	1	3	2	3	2	1	2	2	1	1	3	1	1	1	2	1	1	2	1	2	1.4	1.8	2.14286	1.4	1.6
2	1	1	5	5	4	3	5	3	4	4	4	1	2	1	4	3	3	3	4	5	5	4	5	4	4	3	4	5	4	4	4.4	2.71429	3.4	4.6
2	4	2	1	2	2	2	1	1	2	2	1	2	3	2	2	1	1	2	1	3	2	1	1	1	2	2	1	1	1	1.4	1.6	1.85714	1.4	1.6
2	2	1	3	4	5	5	3	3	3	4	3	2	5	2	4	5	4	4	4	3	3	4	4	3	4	3	5	4	5	4.2	4	3.14286	4.2	3.4
2	3	2	4	4	4	3	3	5	3	5	3	5	4	4	2	2	4	3	4	3	3	3	3	2	3	3	4	5	5	4	3.6	4.14286	3	2.8
2	3	1	3	3	3	3	4	3	5	5	4	5	3	5	4	4	3	3	4	2	2	3	3	2	4	5	3	3	5	4	3.2	4.28571	3.6	2.4
1	1	1	2	2	1	1	1	3	2	2	3	3	3	3	3	1	1	3	1	1	1	1	1	1	3	1	3	3	3	2.6	1.4	2.71429	1.8	1
2	2	1	5	5	5	4	5	3	5	5	5	3	4	4	5	3	4	5	5	5	5	5	5	4	3	3	4	4	3	3.4	4.8	4.14286	4.4	4.8
2	2	1	3	3	5	4	5	5	5	5	5	3	5	5	3	5	4	5	3	1	1	1	2	1	3	5	3	4	3	3.6	4	4.71429	4	1.2
2	3	1	5	5	5	5	4	4	3	4	2	3	3	5	3	5	4	5	5	5	4	3	4	5	5	3	4	5	5	4.4	4.8	3.42857	4.4	4.2
2	5	1	1	2	1	1	3	3	3	1	2	2	1	3	2	2	1	2	2	5	5	5	3	5	4	3	3	4	3	3.4	1.6	2.14286	1.8	4.6
2	3	1	2	2	2	2	3	1	2	1	1	4	4	3	2	2	1	3	1	2	1	1	1	1	5	3	3	3	5	3.8	2.2	2.28571	1.8	1.2
2	1	1	3	5	5	4	3	4	5	4	5	4	5	4	3	4	3	4	3	3	3	1	1	2	3	4	3	4	4	3.6	4	4.42857	3.4	2
2	2	1	5	3	5	3	3	3	3	1	3	3	4	4	4	4	4	5	3	4	4	4	4	4	4	5	5	3	5	4.4	3.8	3	4	4
2	3	1	2	3	2	1	2	4	3	3	2	2	1	1	1	2	2	2	1	1	1	2	1	3	2	2	1	1	3	1.8	2	2.28571	1.6	1.6
2	3	1	3	3	3	2	1	3	4	5	3	4	5	5	3	3	5	3	3	1	2	2	2	1	3	3	5	4	5	4	2.4	4.14286	3.4	1.6
2	3	1	2	1	3	3	3	4	3	4	5	3	4	4	4	3	5	4	4	3	4	4	3	3	3	4	4	4	4	3.8	2.4	3.85714	4	3.4
2	3	1	3	2	1	2	2	4	4	3	3	3	3	3	4	2	2	3	2	1	3	2	3	3	3	4	3	3	3	3.2	2	3.28571	2.6	2.4
1	1	1	4	5	5	3	5	3	3	3	5	2	3	3	5	3	5	5	3	5	3	5	4	5	5	5	5	3	3	4.2	4.4	3.14286	4.2	4.4
2	2	1	1	1	3	1	3	2	1	3	1	1	1	3	2	2	2	1	1	3	2	2	3	2	3	3	1	1	3	2.2	1.8	1.71429	1.6	2.4
2	3	5	3	1	1	3	2	1	2	2	2	4	3	3	2	2	1	2	2	3	4	2	2	5	2	2	2	2	1	1.8	2	2.42857	1.8	3.2
2	4	2	4	4	3	4	4	3	5	5	5	5	5	5	2	2	1	1	1	5	3	4	3	4	3	3	4	5	5	4	3.8	4.71429	1.4	3.8
2	1	1	3	4	5	4	3	5	5	5	4	3	4	3	4	4	3	4	4	5	5	5	5	4	5	4	4	4	3	4	3.8	4.14286	3.8	4.8
2	3	1	5	5	4	5	4	3	4	4	4	3	4	3	4	5	5	4	5	5	4	3	5	4	5	4	5	4	5	4.6	4.6	3.57143	4.6	4.2
2	2	1	3	2	3	3	3	3	2	2	2	1	1	1	5	4	3	4	5	3	3	3	5	4	4	4	5	5	4	4.4	2.8	1.71429	4.2	3.6
2	1	1	5	3	4	3	3	4	4	4	4	3	5	4	4	5	3	3	5	5	3	3	4	5	3	4	4	4	5	4	3.6	4	4	4
2	5	2	1	3	2	3	3	2	1	2	1	2	2	4	3	3	4	3	3	3	2	3	2	1	3	2	3	2	2	2.4	2.4	2	3.2	2.2
1	5	1	3	2	2	2	1	5	4	5	3	4	3	3	1	2	1	2	2	2	2	2	2	1	4	3	3	3	3	3.2	2	3.85714	1.6	1.8
2	3	1	1	1	2	1	1	1	3	1	3	4	3	3	2	3	3	2	1	1	2	2	2	2	5	5	3	4	5	4.4	1.2	2.57143	2.2	1.8
2	2	1	2	1	2	1	1	4	4	5	4	5	4	4	4	2	5	2	2	4	4	3	4	3	5	3	5	3	3	3.8	1.4	4.28571	3	3.6
2	1	2	1	1	3	2	2	3	2	3	3	4	3	3	1	2	1	2	2	1	3	2	2	1	1	2	3	3	2	2.2	1.8	3	1.6	1.8
2	3	1	1	2	1	3	2	2	1	2	2	2	1	1	2	3	2	1	1	1	2	1	2	3	4	3	3	3	4	3.4	1.8	1.57143	1.8	1.8
2	3	2	1	2	2	1	2	2	1	2	1	1	1	2	1	1	2	2	1	1	2	1	1	1	1	1	2	2	3	1.8	1.6	1.42857	1.4	1.2
2	1	1	3	5	4	4	3	4	4	3	4	4	3	4	3	5	3	5	3	3	4	4	3	5	5	3	4	3	5	4	3.8	3.71429	3.8	3.8
2	1	1	5	4	3	4	3	3	3	4	3	4	4	3	4	3	3	5	4	3	5	4	3	4	5	5	5	4	3	4.4	3.8	3.42857	3.8	3.8
2	2	1	1	3	3	1	3	2	2	2	1	3	4	3	3	3	4	4	4	3	3	3	4	3	4	4	3	3	4	3.6	2.2	2.42857	3.6	3.2
2	2	2	2	2	2	1	3	3	3	4	3	1	3	1	3	5	3	4	5	3	4	4	4	3	3	3	4	4	3	3.4	2	2.57143	4	3.6
1	1	2	1	1	2	1	1	4	5	5	3	4	4	5	4	3	3	4	3	3	4	3	3	3	5	3	4	3	5	4	1.2	4.28571	3.4	3.2
2	2	1	4	5	4	4	5	5	4	4	4	5	3	3	4	4	4	4	5	5	5	4	5	4	5	4	5	4	5	4.6	4.4	4	4.2	4.6
2	1	1	3	3	3	4	3	1	3	1	1	3	4	5	3	2	3	2	3	3	3	4	4	3	3	3	4	3	3	3.2	3.2	2.57143	2.6	3.4
2	3	1	5	5	3	3	5	4	5	3	3	3	5	5	3	5	4	3	4	1	2	1	1	3	3	4	3	4	5	3.8	4.2	4	3.8	1.6
2	2	1	5	4	5	3	3	3	4	4	4	4	4	4	4	4	3	5	3	3	3	5	5	4	4	5	4	5	5	4.6	4	3.85714	3.8	4
2	1	2	5	5	4	2	5	3	4	2	4	4	3	4	5	3	5	5	3	4	4	4	3	3	3	5	4	3	3	3.6	4.2	3.42857	4.2	3.6
2	2	1	4	4	4	5	4	4	4	3	3	4	2	5	3	5	3	5	3	4	4	5	5	5	4	3	4	5	4	4	4.2	3.57143	3.8	4.6
2	1	3	3	3	4	3	4	4	4	3	3	1	1	3	2	2	3	3	2	1	1	3	1	2	3	2	1	1	1	1.6	3.4	2.71429	2.4	1.6
2	1	1	3	5	3	3	4	4	3	3	4	5	5	4	3	5	4	4	5	3	5	5	4	4	4	5	3	4	3	3.8	3.6	4	4.2	4.2
2	3	1	2	3	2	3	1	3	3	1	3	1	1	3	5	5	5	2	2	2	1	2	1	2	5	4	4	3	3	3.8	2.2	2.14286	3.8	1.6
2	3	1	3	1	3	3	1	3	2	1	3	3	3	4	2	2	2	2	1	1	3	3	2	1	2	3	1	2	2	2	2.2	2.71429	1.8	2
2	2	2	4	4	3	4	3	5	5	4	5	5	3	3	4	5	3	5	4	3	4	5	3	4	5	5	3	4	4	4.2	3.6	4.28571	4.2	3.8
1	2	1	5	4	5	5	4	5	4	4	5	5	4	4	5	5	5	3	3	5	4	3	5	5	4	5	4	4	4	4.2	4.6	4.42857	4.2	4.4
2	3	1	4	4	4	5	5	4	4	4	4	5	5	5	4	3	5	5	5	5	5	4	5	5	3	4	4	4	4	3.8	4.4	4.42857	4.4	4.8
1	3	2	1	2	1	2	2	1	1	2	1	2	3	1	3	1	3	3	1	3	1	2	3	1	2	2	1	1	1	1.4	1.6	1.57143	2.2	2
2	1	1	3	5	5	5	5	5	3	3	4	5	5	4	3	5	5	5	3	3	4	4	4	4	5	4	5	3	4	4.2	4.6	4.14286	4.2	3.8
1	1	2	4	4	5	4	5	3	4	4	4	3	4	3	3	5	5	3	5	2	2	2	1	1	4	5	4	4	3	4	4.4	3.57143	4.2	1.6
2	2	1	5	5	5	4	3	3	5	3	5	5	5	5	5	4	3	5	4	4	4	4	5	4	3	3	5	3	4	3.6	4.4	4.42857	4.2	4.2
2	1	1	5	5	3	3	4	4	5	5	5	4	4	5	2	3	5	2	3	2	2	2	1	2	4	4	3	2	5	3.6	4	4.57143	3	1.8
1	2	2	4	4	3	5	5	3	4	5	5	5	5	3	3	5	4	5	3	2	2	2	1	3	4	4	4	3	3	3.6	4.2	4.28571	4	2
1	3	2	4	5	4	3	5	5	3	3	4	5	4	4	5	3	4	3	4	2	2	3	1	1	5	4	4	3	3	3.8	4.2	4	3.8	1.8
2	3	2	2	3	2	1	1	2	2	3	2	3	3	3	3	3	3	1	3	1	2	1	2	2	2	3	2	2	3	2.4	1.8	2.57143	2.6	1.6
2	2	1	3	1	3	3	1	2	3	2	1	3	2	2	3	3	3	4	3	1	1	1	3	1	3	1	1	3	1	1.8	2.2	2.14286	3.2	1.4
2	1	2	2	3	1	1	1	2	2	4	5	1	1	1	2	1	1	2	1	3	3	1	2	2	1	2	1	1	2	1.4	1.6	2.28571	1.4	2.2
2	1	1	4	4	5	5	4	3	3	3	4	2	1	2	4	5	4	4	4	5	4	4	5	4	4	4	5	4	4	4.2	4.4	2.57143	4.2	4.4
2	4	1	1	3	2	3	3	2	1	1	2	1	2	1	4	4	4	4	4	2	3	3	4	2	3	1	3	2	1	2	2.4	1.42857	4	2.8
1	3	1	5	2	5	2	5	3	4	4	4	5	5	4	3	3	5	4	4	2	2	2	1	2	3	3	3	5	3	3.4	3.8	4.14286	3.8	1.8
1	4	3	2	1	1	3	2	2	1	2	2	1	1	1	2	2	1	2	2	1	3	1	1	1	3	3	5	5	5	4.2	1.8	1.42857	1.8	1.4
2	1	2	3	3	3	3	3	3	3	5	5	4	3	5	3	4	3	5	2	3	5	5	4	3	3	5	4	3	3	3.6	3	4	3.4	4
2	2	1	5	4	4	5	5	1	3	2	2	3	4	5	5	5	4	5	3	5	5	5	4	4	4	4	5	4	4	4.2	4.6	2.85714	4.4	4.6
2	2	1	5	5	5	4	5	2	2	3	1	3	3	3	4	4	4	5	4	3	4	4	4	5	5	5	3	4	4	4.2	4.8	2.42857	4.2	4
1	3	1	5	5	4	4	3	4	4	4	4	4	5	4	5	3	4	5	4	3	5	5	3	5	4	5	5	4	3	4.2	4.2	4.14286	4.2	4.2
1	2	2	1	3	2	1	1	2	1	2	1	1	1	2	1	1	2	1	2	5	3	3	4	4	3	4	5	3	3	3.6	1.6	1.42857	1.4	3.8
2	3	1	5	4	3	3	3	2	1	2	2	2	2	1	4	4	4	4	3	5	3	3	5	3	5	3	5	3	4	4	3.6	1.71429	3.8	3.8
2	1	2	5	3	3	3	4	5	5	4	5	3	4	5	5	5	4	4	3	1	1	3	1	3	3	4	3	4	5	3.8	3.6	4.42857	4.2	1.8
2	4	4	4	4	3	3	3	2	2	1	2	1	1	2	3	5	3	2	3	3	2	3	2	3	5	2	5	4	5	4.2	3.4	1.57143	3.2	2.6
2	3	1	4	5	4	5	4	5	3	5	5	3	3	4	3	4	4	3	3	4	3	4	3	3	3	4	4	3	4	3.6	4.4	4	3.4	3.4
2	2	1	2	1	2	1	2	2	1	2	1	3	4	3	2	1	3	2	2	2	1	3	2	3	3	2	1	1	1	1.6	1.6	2.28571	2	2.2
2	1	1	3	4	3	3	4	3	5	5	3	3	5	5	5	4	5	4	4	5	5	5	4	5	3	4	4	5	3	3.8	3.4	4.14286	4.4	4.8
1	1	3	4	4	4	3	3	5	4	4	5	5	5	4	2	5	4	3	2	1	1	1	1	1	4	3	5	3	5	4	3.6	4.57143	3.2	1
1	3	1	4	5	5	4	5	4	5	3	5	5	5	5	4	4	5	4	4	5	5	5	5	4	5	4	5	4	5	4.6	4.6	4.57143	4.2	4.8
2	3	1	5	4	4	5	5	3	5	4	4	4	5	4	5	4	5	5	3	3	3	5	5	5	4	3	5	4	3	3.8	4.6	4.14286	4.4	4.2
1	4	4	3	2	2	2	1	1	3	2	1	1	1	2	1	1	3	1	1	2	1	2	1	2	1	2	2	2	1	1.6	2	1.57143	1.4	1.6
2	4	1	3	4	4	4	4	3	4	3	3	2	2	3	5	5	5	5	3	5	3	5	4	5	4	3	4	4	5	4	3.8	2.85714	4.6	4.4
2	1	1	2	1	1	1	1	5	5	4	3	5	2	2	3	3	2	2	2	4	4	4	3	5	5	5	3	3	3	3.8	1.2	3.71429	2.4	4
1	4	1	1	2	2	1	1	1	1	1	1	1	2	1	2	2	2	1	2	3	3	1	1	1	2	2	2	1	1	1.6	1.4	1.14286	1.8	1.8
2	2	2	4	3	3	3	4	1	3	3	1	3	5	5	2	2	2	2	2	2	2	2	1	1	4	3	3	4	4	3.6	3.4	3	2	1.6
2	4	4	5	5	4	5	5	2	2	2	3	3	4	4	4	5	5	5	5	4	5	5	5	4	4	5	4	4	5	4.4	4.8	2.85714	4.8	4.6
2	1	1	3	3	3	4	3	3	5	4	4	4	3	5	5	3	3	5	4	4	4	4	5	5	4	3	3	4	4	3.6	3.2	4	4	4.4
2	2	2	4	3	4	3	4	1	2	1	3	3	3	3	3	1	2	1	3	2	2	1	1	1	5	4	3	4	3	3.8	3.6	2.28571	2	1.4
2	2	1	3	2	3	3	2	5	4	5	5	5	4	5	3	3	3	3	2	2	3	3	2	5	2	2	1	1	2	1.6	2.6	4.71429	2.8	3
2	2	1	5	4	3	5	3	4	4	4	3	5	4	3	4	4	5	4	4	4	4	4	4	5	4	5	4	5	5	4.6	4	3.85714	4.2	4.2
2	3	1	4	4	3	3	4	5	4	4	3	3	3	3	5	4	5	5	3	2	2	1	2	2	3	4	5	4	5	4.2	3.6	3.57143	4.4	1.8
2	1	2	3	4	4	4	3	5	4	4	4	3	5	4	1	2	2	3	1	3	5	3	4	3	4	4	3	3	4	3.6	3.6	4.14286	1.8	3.6
1	1	5	2	1	2	2	2	3	3	3	4	2	1	1	1	3	3	2	2	5	5	5	3	3	1	2	2	3	2	2	1.8	2.42857	2.2	4.2
1	2	3	3	4	3	3	4	4	3	3	3	2	1	3	3	4	3	3	4	4	3	3	3	4	3	3	4	4	3	3.4	3.4	2.71429	3.4	3.4
2	1	1	5	4	2	3	3	3	2	3	2	3	4	3	5	4	4	3	4	4	5	4	5	3	3	5	3	5	3	3.8	3.4	2.85714	4	4.2
2	2	1	4	5	3	4	5	5	3	5	4	3	4	3	3	3	3	5	3	4	4	5	3	3	3	5	4	5	4	4.2	4.2	3.85714	3.4	3.8
2	2	1	3	5	3	4	3	4	4	3	5	3	3	3	3	3	5	4	4	5	4	4	5	5	4	3	3	5	4	3.8	3.6	3.57143	3.8	4.6
1	4	2	3	2	2	1	1	1	2	3	1	1	2	2	1	2	1	2	1	1	1	3	2	2	4	4	3	4	4	3.8	1.8	1.71429	1.4	1.8
1	4	1	3	5	5	3	5	4	5	5	3	5	5	2	3	4	3	3	4	1	2	1	1	2	3	4	5	5	4	4.2	4.2	4.14286	3.4	1.4
2	2	1	4	4	5	4	3	4	3	4	4	3	1	1	3	5	5	3	5	5	5	5	5	3	5	5	5	4	4	4.6	4	2.85714	4.2	4.6
2	3	1	2	2	1	2	2	2	1	2	3	3	1	2	3	5	4	4	4	5	5	3	4	4	3	3	3	3	4	3.2	1.8	2	4	4.2
1	2	2	3	1	2	1	2	3	1	2	1	3	3	3	2	2	2	1	1	3	2	2	3	2	5	4	3	5	4	4.2	1.8	2.28571	1.6	2.4
2	3	1	5	3	5	3	4	3	2	4	4	4	3	3	4	5	5	5	4	5	3	5	5	5	5	5	4	5	5	4.8	4	3.28571	4.6	4.6
2	2	1	4	4	4	3	5	4	5	4	5	4	4	4	4	3	4	3	3	5	4	3	3	4	5	5	3	5	5	4.6	4	4.28571	3.4	3.8
2	4	1	4	5	4	4	3	5	4	4	5	3	4	4	4	5	4	4	5	4	4	4	3	4	4	4	4	5	4	4.2	4	4.14286	4.4	3.8
2	2	1	3	3	3	1	3	2	2	2	2	2	2	1	3	3	3	2	3	4	5	5	3	3	3	1	2	1	1	1.6	2.6	1.85714	2.8	4
2	3	1	5	4	4	4	4	3	5	5	4	2	5	5	2	3	3	2	3	4	4	4	3	4	5	4	5	5	5	4.8	4.2	4.14286	2.6	3.8
1	2	1	1	3	3	1	2	1	2	1	2	3	2	2	1	1	1	2	2	3	3	3	1	1	5	5	5	5	4	4.8	2	1.85714	1.4	2.2
1	2	1	5	4	4	4	3	5	4	3	3	5	4	4	3	2	1	3	2	5	3	4	3	5	5	4	4	4	4	4.2	4	4	2.2	4
2	2	1	5	5	4	5	4	4	4	5	5	5	5	4	5	5	5	5	4	5	5	5	4	4	5	4	5	5	5	4.8	4.6	4.57143	4.8	4.6
2	1	1	4	3	4	4	3	5	4	4	5	3	5	4	5	2	4	2	4	2	1	2	3	2	2	3	4	2	5	3.2	3.6	4.28571	3.4	2
2	1	1	3	4	3	3	3	3	2	2	3	3	3	5	2	1	1	2	2	3	3	3	4	4	4	5	3	2	2	3.2	3.2	3	1.6	3.4
1	2	2	2	3	1	2	1	3	5	5	4	5	3	5	3	4	4	2	5	3	4	5	4	3	4	3	5	5	5	4.4	1.8	4.28571	3.6	3.8
2	5	2	4	3	4	4	4	5	5	4	5	3	5	5	3	4	5	4	3	3	4	5	3	5	3	4	5	4	5	4.2	3.8	4.57143	3.8	4
1	3	2	2	3	1	2	2	2	2	2	2	1	2	1	3	3	4	3	3	3	1	1	3	3	3	5	5	4	4	4.2	2	1.71429	3.2	2.2
2	1	1	4	4	5	5	4	1	1	3	2	3	4	4	5	5	5	5	4	4	4	4	3	3	3	3	5	3	5	3.8	4.4	2.57143	4.8	3.6
2	3	1	4	5	5	5	5	4	5	4	4	5	5	3	5	5	5	5	5	5	5	5	5	5	5	4	5	5	5	4.8	4.8	4.28571	5	5
2	4	2	4	3	4	5	3	4	5	4	4	3	4	4	4	3	5	5	4	3	5	3	5	4	3	4	4	4	5	4	3.8	4	4.2	4
1	2	1	4	5	4	3	4	4	4	3	4	1	2	1	5	5	5	4	4	3	5	5	4	5	5	4	4	4	3	4	4	2.71429	4.6	4.4
2	1	2	5	3	3	5	3	1	2	2	3	4	3	5	2	2	3	1	3	4	3	4	3	3	4	4	4	4	4	4	3.8	2.85714	2.2	3.4
2	1	2	4	5	5	4	4	5	5	4	3	3	4	5	4	4	3	4	3	4	5	5	4	3	4	4	3	5	4	4	4.4	4.14286	3.6	4.2
2	1	2	1	2	2	2	2	3	3	2	3	1	2	1	1	1	1	3	1	1	2	1	3	2	1	1	1	3	1	1.4	1.8	2.14286	1.4	1.8
1	5	1	3	2	1	1	2	2	1	1	2	1	1	2	2	2	3	2	2	1	2	3	1	3	4	5	3	5	4	4.2	1.8	1.42857	2.2	2
2	2	3	1	2	1	3	2	3	3	3	4	2	2	2	1	3	3	1	2	2	1	2	2	1	2	2	1	2	2	1.8	1.8	2.71429	2	1.6
1	4	1	5	3	4	3	5	5	5	4	5	5	5	5	4	5	4	4	5	5	5	4	5	5	4	4	5	4	5	4.4	4	4.85714	4.4	4.8
1	2	1	4	4	3	4	4	1	3	1	3	1	3	3	5	4	3	4	3	1	3	2	2	2	5	3	5	3	4	4	3.8	2.14286	3.8	2
2	2	2	5	4	5	4	4	4	3	3	5	5	3	4	5	5	4	5	5	5	4	5	5	5	5	3	3	5	4	4	4.4	3.85714	4.8	4.8
1	4	1	5	5	4	4	3	5	5	5	5	5	5	5	3	3	3	2	2	3	4	4	5	5	5	5	4	5	4	4.6	4.2	5	2.6	4.2
2	2	2	5	4	5	5	5	5	4	4	4	5	5	5	4	5	4	4	3	5	5	5	4	5	4	4	5	5	5	4.6	4.8	4.57143	4	4.8
2	1	1	5	5	2	5	3	3	3	2	4	3	2	1	5	5	4	5	3	4	4	4	3	4	3	4	3	5	3	3.6	4	2.57143	4.4	3.8
1	4	1	3	1	1	2	1	2	1	1	1	1	1	1	2	1	3	2	2	1	3	3	1	3	3	2	2	2	1	2	1.6	1.14286	2	2.2
2	2	1	5	4	3	3	3	3	5	4	3	2	1	1	1	3	1	1	3	3	2	1	3	1	5	3	3	3	4	3.6	3.6	2.71429	1.8	2
2	1	1	1	1	3	3	3	3	1	2	1	1	2	3	1	2	3	1	2	1	1	1	1	3	2	2	2	2	1	1.8	2.2	1.85714	1.8	1.4
2	1	1	2	1	1	1	2	4	5	5	2	4	3	4	4	3	3	4	4	3	5	5	3	5	4	4	4	5	3	4	1.4	3.85714	3.6	4.2
2	3	1	4	4	3	4	4	4	2	3	4	4	3	5	1	1	3	3	1	4	3	4	3	3	4	5	5	3	2	3.8	3.8	3.57143	1.8	3.4
1	2	2	4	4	4	4	3	5	4	5	3	5	4	4	5	3	5	3	5	3	3	2	3	1	4	4	4	5	3	4	3.8	4.28571	4.2	2.4
1	2	1	4	3	4	4	4	3	4	3	5	4	4	4	1	3	3	1	3	2	2	2	1	2	3	3	5	4	3	3.6	3.8	3.85714	2.2	1.8
2	3	1	1	3	1	1	3	2	5	5	2	2	1	2	3	4	3	4	5	4	3	3	3	3	4	3	3	3	4	3.4	1.8	2.71429	3.8	3.2
2	2	1	2	3	3	1	1	1	2	1	1	2	1	1	1	3	2	1	1	1	2	1	1	2	1	2	1	2	2	1.6	2	1.28571	1.6	1.4
2	3	2	3	3	3	3	3	4	5	5	4	5	4	4	5	5	4	4	3	2	1	2	1	1	4	3	3	3	3	3.2	3	4.42857	4.2	1.4
2	1	1	2	3	1	2	2	2	2	2	2	1	1	1	2	1	1	2	2	1	2	1	2	1	5	5	3	3	5	4.2	2	1.57143	1.6	1.4
2	3	2	2	3	3	1	2	1	2	1	2	1	2	1	4	3	4	4	3	4	5	5	5	5	3	3	3	3	3	3	2.2	1.42857	3.6	4.8
1	1	1	4	4	3	3	4	3	3	3	5	4	5	4	4	3	4	3	4	1	1	2	2	2	5	3	3	3	3	3.4	3.6	3.85714	3.6	1.6
2	1	1	4	4	4	4	5	3	4	5	4	3	5	4	3	3	5	4	3	3	3	3	3	3	5	4	4	3	5	4.2	4.2	4	3.6	3
2	1	1	1	2	3	1	1	4	4	3	3	1	2	2	3	2	3	1	1	3	3	1	2	3	3	1	1	3	3	2.2	1.6	2.71429	2	2.4
2	3	1	3	3	3	4	3	4	4	4	4	5	5	4	4	4	4	4	3	1	3	1	1	1	3	3	3	5	4	3.6	3.2	4.28571	3.8	1.4
2	4	1	2	2	1	2	1	3	3	2	1	1	1	1	3	2	1	1	2	2	3	3	1	3	1	1	2	2	2	1.6	1.6	1.71429	1.8	2.4
2	1	5	1	2	2	1	2	3	2	3	3	1	1	1	1	3	1	1	2	1	2	3	1	2	4	4	4	4	4	4	1.6	2	1.6	1.8
2	4	1	1	1	2	3	1	2	3	2	1	2	1	1	2	1	2	3	3	1	2	3	2	2	4	5	5	4	2	4	1.6	1.71429	2.2	2
2	4	1	3	1	1	2	3	4	4	5	3	3	5	4	3	3	3	3	4	3	3	4	3	5	4	3	4	3	3	3.4	2	4	3.2	3.6
2	2	2	4	4	4	4	4	5	3	3	4	2	1	3	4	4	5	3	5	3	3	5	4	3	3	4	3	3	5	3.6	4	3	4.2	3.6
2	2	1	3	5	3	4	5	4	4	5	3	4	3	4	4	3	4	3	4	4	5	5	5	3	4	4	4	4	5	4.2	4	3.85714	3.6	4.4
2	3	2	5	5	5	3	5	3	4	3	3	4	3	3	3	2	3	3	2	4	3	4	3	5	3	3	3	4	4	3.4	4.6	3.28571	2.6	3.8
2	1	1	3	3	5	3	3	4	4	4	5	4	4	5	3	5	4	4	5	3	3	5	5	5	4	4	3	3	5	3.8	3.4	4.28571	4.2	4.2
1	4	4	1	1	1	3	2	1	1	2	3	1	1	2	2	3	3	2	3	2	3	2	1	3	1	1	1	3	3	1.8	1.6	1.57143	2.6	2.2
2	2	3	5	3	4	3	3	2	3	1	2	2	2	3	1	1	1	2	1	5	4	4	5	3	3	2	3	3	3	2.8	3.6	2.14286	1.2	4.2
1	2	1	3	3	2	1	3	1	1	2	2	2	3	1	2	2	1	1	1	2	2	2	1	1	1	2	1	2	1	1.4	2.4	1.71429	1.4	1.6
2	3	2	3	4	5	5	3	3	3	3	5	2	1	1	1	2	3	3	3	3	2	3	2	3	2	1	1	3	3	2	4	2.57143	2.4	2.6
2	2	1	4	4	4	4	4	2	2	1	2	3	3	5	3	5	5	3	4	5	5	4	4	5	5	3	5	3	3	3.8	4	2.57143	4	4.6
1	1	1	2	1	2	2	3	3	4	3	4	4	4	3	4	4	4	5	2	2	2	1	2	1	5	5	3	3	3	3.8	2	3.57143	3.8	1.6
1	2	3	4	4	3	3	4	4	4	3	3	3	4	4	2	1	3	1	3	4	4	3	3	4	3	3	4	5	3	3.6	3.6	3.57143	2	3.6
1	4	1	4	4	5	5	4	5	5	5	4	5	4	4	2	1	2	2	2	5	3	5	4	4	4	5	5	3	3	4	4.4	4.57143	1.8	4.2
1	3	1	5	5	4	5	4	4	4	4	5	4	5	3	4	4	4	4	5	5	5	5	5	5	4	5	5	5	5	4.8	4.6	4.14286	4.2	5
2	1	1	4	5	5	3	3	2	3	2	3	2	3	2	5	3	4	5	4	4	3	5	3	5	5	4	5	3	3	4	4	2.42857	4.2	4
2	2	1	1	3	1	1	3	1	1	3	3	3	3	3	3	1	2	3	1	4	4	4	5	4	1	3	3	1	2	2	1.8	2.42857	2	4.2
1	1	1	3	4	4	3	3	4	3	5	4	5	3	4	3	4	3	3	5	1	3	2	1	3	5	3	4	4	5	4.2	3.4	4	3.6	2
2	1	1	4	4	3	5	4	4	3	5	5	5	4	3	3	5	5	3	4	1	3	3	3	2	5	5	5	5	3	4.6	4	4.14286	4	2.4
2	2	1	5	4	3	5	4	5	5	3	5	4	5	5	3	3	3	3	4	4	5	3	3	4	4	5	4	4	5	4.4	4.2	4.57143	3.2	3.8
1	1	1	3	4	4	4	3	2	2	3	5	3	2	2	3	4	4	4	3	5	4	5	4	3	4	4	4	5	4	4.2	3.6	2.71429	3.6	4.2
1	2	1	2	2	2	1	1	1	2	1	1	1	1	1	4	4	3	4	4	1	1	2	3	2	4	3	5	4	3	3.8	1.6	1.14286	3.8	1.8
2	2	2	1	1	1	1	1	4	4	4	4	4	3	4	3	3	3	5	3	4	4	4	3	3	3	3	3	4	3	3.2	1	3.85714	3.4	3.6
2	1	2	3	2	1	1	3	2	2	1	2	1	2	2	1	1	1	2	2	1	3	3	2	2	1	3	3	1	1	1.8	2	1.71429	1.4	2.2
1	1	1	4	5	5	3	3	4	4	3	4	3	5	4	3	3	5	4	3	5	4	5	4	3	5	4	4	5	3	4.2	4	3.85714	3.6	4.2
2	5	2	5	3	3	4	3	3	4	5	3	4	4	4	5	4	3	4	3	4	5	5	4	5	4	3	4	3	5	3.8	3.6	3.85714	3.8	4.6
2	3	1	4	4	3	3	3	3	2	2	3	2	1	1	3	4	3	3	3	1	2	1	1	1	4	5	4	5	5	4.6	3.4	2	3.2	1.2
2	2	1	4	4	5	4	4	3	5	3	3	4	3	5	4	4	4	5	4	3	4	4	4	4	5	5	5	3	3	4.2	4.2	3.71429	4.2	3.8
2	3	2	1	3	2	1	3	3	1	2	1	1	1	1	3	3	4	4	3	2	3	3	3	2	4	3	4	4	3	3.6	2	1.42857	3.4	2.6
2	1	2	1	3	3	2	3	1	3	1	2	2	2	2	3	1	1	2	2	2	2	2	1	1	1	1	1	1	1	1	2.4	1.85714	1.8	1.6
2	1	1	4	5	4	4	5	5	3	3	5	4	4	4	5	5	3	3	4	3	5	3	5	3	4	5	5	3	5	4.4	4.4	4	4	3.8
2	1	1	1	1	2	1	2	5	5	5	4	3	5	5	3	3	4	5	4	4	3	5	5	4	3	4	5	4	4	4	1.4	4.57143	3.8	4.2
2	1	1	3	2	1	2	1	1	1	1	1	2	2	2	1	1	1	2	1	3	2	2	3	2	3	2	1	3	1	2	1.8	1.42857	1.2	2.4
1	1	5	3	1	1	3	1	1	3	2	1	1	1	1	1	3	1	1	3	1	1	2	1	2	1	2	2	1	2	1.6	1.8	1.42857	1.8	1.4
2	1	1	1	1	1	2	1	5	4	3	5	4	4	5	2	2	4	2	3	3	3	4	3	3	4	3	3	4	3	3.4	1.2	4.28571	2.6	3.2
2	1	2	4	5	5	5	4	4	3	4	3	4	4	4	4	5	5	3	5	4	5	4	4	4	5	4	4	4	4	4.2	4.6	3.71429	4.4	4.2
2	3	2	3	4	5	5	5	5	3	4	3	3	5	4	4	4	3	5	5	5	5	4	5	4	4	4	5	3	5	4.2	4.4	3.85714	4.2	4.6
2	4	1	1	3	3	3	3	1	2	3	1	2	1	2	2	1	3	1	1	1	2	2	2	2	3	1	1	2	2	1.8	2.6	1.71429	1.6	1.8
2	1	1	2	2	2	1	2	1	3	1	3	3	3	2	1	1	2	2	3	2	1	1	2	1	1	3	1	2	3	2	1.8	2.28571	1.8	1.4
1	1	1	4	4	3	5	4	4	5	5	4	3	5	3	2	3	3	3	3	3	4	5	5	4	3	5	5	5	4	4.4	4	4.14286	2.8	4.2
1	2	1	3	3	4	3	4	5	4	3	3	4	5	5	4	5	4	5	4	5	4	4	3	4	3	5	3	3	5	3.8	3.4	4.14286	4.4	4
2	1	1	4	3	4	5	3	3	4	5	3	3	3	3	4	4	3	4	3	3	5	4	4	5	4	4	4	5	5	4.4	3.8	3.42857	3.6	4.2
1	5	1	3	1	3	1	1	2	2	2	1	2	1	2	1	2	2	1	1	2	2	1	3	1	3	5	4	5	5	4.4	1.8	1.71429	1.4	1.8
2	2	1	4	4	5	4	4	5	3	5	4	4	5	4	3	5	4	3	3	3	5	5	3	3	4	5	3	3	5	4	4.2	4.28571	3.6	3.8
2	4	3	3	3	3	3	2	3	2	2	2	4	4	4	2	2	1	1	1	3	3	3	3	5	3	3	4	4	3	3.4	2.8	3	1.4	3.4
1	1	2	4	5	4	5	4	3	3	3	1	4	4	3	5	5	3	5	5	4	4	4	5	3	5	4	3	4	5	4.2	4.4	3	4.6	4
2	2	2	5	5	3	4	3	5	4	3	5	3	2	4	5	4	5	4	5	2	4	4	3	5	3	3	5	3	5	3.8	4	3.71429	4.6	3.6
2	1	2	1	2	2	3	1	2	3	3	1	3	1	3	2	3	2	2	3	3	3	3	2	2	3	3	4	3	3	3.2	1.8	2.28571	2.4	2.6
1	1	1	4	3	3	5	4	5	5	3	5	5	5	5	4	4	4	3	3	4	3	3	4	5	4	3	5	5	3	4	3.8	4.71429	3.6	3.8
2	1	1	4	5	4	5	4	5	4	3	3	3	3	2	5	4	4	4	5	5	4	4	4	4	3	4	4	5	4	4	4.4	3.28571	4.4	4.2
1	3	1	5	4	3	4	5	5	2	5	3	4	5	3	3	4	3	4	4	5	4	5	3	3	4	3	4	4	3	3.6	4.2	3.85714	3.6	4
1	3	1	4	4	4	4	4	5	5	5	4	4	4	3	5	5	3	5	5	5	3	4	5	5	4	3	4	4	5	4	4	4.28571	4.6	4.4
2	1	1	5	4	3	4	5	5	4	4	4	3	3	5	3	5	3	5	4	2	2	1	2	1	4	4	3	3	4	3.6	4.2	4	4	1.6
1	3	2	3	2	2	1	2	3	4	3	4	1	3	1	2	2	1	2	2	5	4	3	4	3	3	4	4	4	3	3.6	2	2.71429	1.8	3.8
2	5	1	3	3	5	5	5	3	3	2	3	3	4	4	3	5	3	4	4	3	3	4	4	5	5	4	4	4	4	4.2	4.2	3.14286	3.8	3.8
2	2	2	5	5	4	4	4	1	2	2	1	4	4	3	5	3	3	5	5	3	4	4	5	4	5	4	4	4	4	4.2	4.4	2.42857	4.2	4
2	3	1	4	4	3	3	3	4	3	3	3	2	2	3	4	4	3	3	3	2	1	2	1	1	3	3	4	4	4	3.6	3.4	2.85714	3.4	1.4
1	2	4	1	2	2	3	1	1	2	3	1	3	3	3	3	3	3	3	1	3	3	3	3	1	4	3	4	4	4	3.8	1.8	2.28571	2.6	2.6
2	3	4	5	5	4	5	4	4	4	3	3	2	2	1	5	5	5	5	4	4	4	5	4	4	4	5	5	5	5	4.8	4.6	2.71429	4.8	4.2
2	2	2	4	4	4	4	4	4	3	5	5	5	5	4	2	3	4	4	3	3	5	3	4	5	4	5	4	3	4	4	4	4.42857	3.2	4
2	5	2	3	5	5	3	4	4	5	5	5	4	4	4	5	4	3	4	3	2	5	2	5	2	5	5	3	5	4	4.4	4	4.42857	3.8	3.2
2	2	2	3	5	5	4	3	3	1	2	3	4	5	5	5	4	5	3	5	5	4	3	5	3	5	5	3	5	4	4.4	4	3.28571	4.4	4
1	3	1	3	3	5	3	3	2	2	3	1	1	2	2	1	2	3	2	2	3	3	3	5	3	4	5	5	5	4	4.6	3.4	1.85714	2	3.4
1	2	1	3	3	4	3	5	3	4	4	5	5	5	3	3	3	5	3	3	4	5	5	5	3	3	5	4	5	3	4	3.6	4.14286	3.4	4.4
2	2	1	1	1	2	1	1	4	3	4	4	3	5	3	3	5	3	3	3	3	4	4	5	5	5	4	3	3	3	3.6	1.2	3.71429	3.4	4.2
2	2	1	5	4	3	5	3	4	5	5	4	3	4	5	5	3	5	4	4	3	4	5	4	5	4	4	3	5	5	4.2	4	4.28571	4.2	4.2
2	4	1	4	5	4	4	4	4	4	5	5	4	4	5	4	5	4	4	5	5	4	4	5	4	5	5	5	5	4	4.8	4.2	4.42857	4.4	4.4
2	3	1	1	3	3	2	1	1	1	2	2	1	1	3	2	3	3	3	2	5	3	4	3	3	2	1	2	2	2	1.8	2	1.57143	2.6	3.6
2	5	1	3	4	4	4	4	4	5	5	4	5	4	5	4	3	4	3	5	5	3	5	4	5	5	4	3	5	4	4.2	3.8	4.57143	3.8	4.4
1	2	1	5	5	5	4	5	4	4	3	3	3	2	1	5	5	5	4	4	5	4	4	5	4	5	5	5	5	4	4.8	4.8	2.85714	4.6	4.4
2	2	1	2	1	1	1	2	5	4	3	5	4	5	5	3	5	2	3	4	3	3	5	4	5	3	3	4	4	4	3.6	1.4	4.42857	3.4	4
1	2	2	5	4	3	4	5	5	5	5	4	4	3	4	4	3	4	4	4	3	4	3	5	4	4	3	4	4	5	4	4.2	4.28571	3.8	3.8
1	4	4	2	1	3	3	1	1	1	1	1	1	1	1	2	2	3	2	2	2	3	4	4	5	3	3	3	5	3	3.4	2	1	2.2	3.6
2	2	1	5	4	5	3	5	4	2	3	2	3	4	3	3	3	5	5	5	3	4	4	4	4	4	3	4	3	3	3.4	4.4	3	4.2	3.8
2	1	1	4	4	2	3	2	3	4	3	3	1	2	2	1	1	2	2	2	1	1	2	2	2	1	3	3	1	1	1.8	3	2.57143	1.6	1.6
2	4	1	5	4	3	3	4	1	1	1	2	3	3	3	4	3	5	3	3	3	2	3	3	3	3	1	2	3	3	2.4	3.8	2	3.6	2.8
1	2	2	2	2	1	2	2	2	1	3	2	2	2	2	2	2	2	2	3	1	1	2	3	2	3	3	2	3	1	2.4	1.8	2	2.2	1.8
1	2	2	1	3	1	2	2	2	1	3	1	2	2	1	2	3	2	1	1	1	1	2	1	1	2	3	4	2	4	3	1.8	1.71429	1.8	1.2
1	2	3	1	1	2	1	2	2	1	1	1	1	1	3	3	3	2	1	2	1	2	2	2	1	2	2	2	2	1	1.8	1.4	1.42857	2.2	1.6
2	1	2	4	5	5	5	3	2	2	2	1	3	4	4	4	4	4	4	4	4	3	4	4	5	4	4	5	4	4	4.2	4.4	2.57143	4	4
1	1	1	1	1	2	2	1	4	3	3	5	3	5	5	5	4	3	4	3	3	3	4	5	3	4	4	3	4	3	3.6	1.4	4	3.8	3.6
2	2	4	3	3	3	3	5	3	3	4	4	5	3	4	4	3	5	4	5	5	3	3	5	3	4	5	5	4	3	4.2	3.4	3.71429	4.2	3.8
2	2	2	4	5	4	4	5	2	5	5	3	3	5	4	5	4	4	5	5	5	3	5	4	4	3	4	4	3	4	3.6	4.4	3.85714	4.6	4.2
2	2	2	5	5	3	3	5	4	5	4	4	3	4	3	3	5	4	4	5	3	5	4	4	5	4	4	3	5	3	3.8	4.2	3.85714	4.2	4.2
2	3	1	3	2	2	2	1	2	1	1	2	2	1	1	1	2	2	1	2	2	2	1	1	1	3	4	3	4	5	3.8	2	1.42857	1.6	1.4
2	2	2	4	4	4	5	3	2	2	1	3	4	3	3	1	2	1	3	3	4	3	3	3	4	1	3	3	3	3	2.6	4	2.57143	2	3.4
2	2	1	2	1	3	3	2	1	2	1	2	1	1	1	2	2	1	3	2	2	1	1	1	2	1	2	1	1	1	1.2	2.2	1.28571	2	1.4
2	1	1	4	3	4	4	3	4	5	5	5	5	5	4	1	2	2	2	1	5	3	4	3	3	4	5	4	5	3	4.2	3.6	4.71429	1.6	3.6
1	1	1	3	3	3	4	3	2	3	2	3	4	4	5	3	4	3	4	3	5	4	4	4	4	4	5	4	4	4	4.2	3.2	3.28571	3.4	4.2
2	3	2	1	2	3	1	3	4	3	4	3	2	2	2	1	1	3	1	2	2	2	2	2	3	1	1	3	3	3	2.2	2	2.85714	1.6	2.2
2	5	1	1	1	3	3	2	3	3	2	1	1	2	1	2	2	2	1	2	1	2	1	1	2	1	2	1	1	2	1.4	2	1.85714	1.8	1.4
1	2	1	3	3	3	4	4	5	4	3	5	4	4	3	2	2	3	3	2	4	3	2	3	4	4	4	4	3	3	3.6	3.4	4	2.4	3.2
2	1	2	4	3	3	5	3	4	3	4	3	5	4	4	3	4	4	3	4	2	3	2	1	3	3	4	3	3	4	3.4	3.6	3.85714	3.6	2.2
1	1	2	3	3	3	5	3	4	4	3	4	3	2	1	3	3	3	3	3	4	2	4	2	5	3	1	1	2	1	1.6	3.4	3	3	3.4
2	3	5	4	3	4	4	4	4	4	2	2	1	1	2	3	1	3	3	1	3	2	2	2	2	4	3	5	4	5	4.2	3.8	2.28571	2.2	2.2
2	2	5	1	2	2	1	2	1	1	3	2	3	4	4	2	1	1	2	2	1	1	1	3	1	1	1	1	1	2	1.2	1.6	2.57143	1.6	1.4
2	1	2	4	5	4	5	3	4	4	4	3	3	5	5	5	3	3	3	4	3	2	2	3	2	3	4	5	4	3	3.8	4.2	4	3.6	2.4
2	2	1	5	4	5	4	3	5	5	5	5	3	5	5	4	3	3	4	3	3	1	2	3	1	3	4	3	4	3	3.4	4.2	4.71429	3.4	2
2	2	1	4	4	5	5	5	3	4	3	5	5	5	5	5	4	3	5	5	5	5	4	5	5	5	5	4	5	4	4.6	4.6	4.28571	4.4	4.8
1	3	1	3	4	4	3	4	3	3	5	3	3	3	3	2	2	2	2	1	4	3	3	3	3	4	4	3	3	3	3.4	3.6	3.28571	1.8	3.2
2	4	1	3	1	3	1	3	1	1	2	3	2	2	2	2	3	2	1	3	3	2	1	1	3	5	3	4	4	3	3.8	2.2	1.85714	2.2	2
2	5	3	2	4	5	4	5	5	4	4	5	5	5	4	3	3	5	4	4	3	3	3	5	5	3	4	5	3	3	3.6	4	4.57143	3.8	3.8
2	3	2	4	3	3	3	3	2	1	2	2	3	2	1	2	2	2	4	3	1	2	1	1	2	4	4	5	3	4	4	3.2	1.85714	2.6	1.4
1	2	2	5	5	3	3	4	2	2	3	2	4	2	5	3	3	4	4	2	4	4	3	3	4	5	4	3	3	4	3.8	4	2.85714	3.2	3.6
1	3	2	3	5	3	4	4	4	4	5	5	5	5	3	3	3	4	4	5	4	3	5	5	4	3	3	5	5	4	4	3.8	4.42857	3.8	4.2
2	4	1	3	4	4	4	4	4	4	5	4	4	4	3	5	5	4	3	5	4	5	5	3	4	5	5	5	3	5	4.6	3.8	4	4.4	4.2
2	1	1	3	3	4	5	4	3	3	3	5	2	5	4	5	3	5	4	4	4	5	4	4	4	4	4	5	4	5	4.4	3.8	3.57143	4.2	4.2
2	2	3	5	4	4	3	3	5	3	4	4	5	3	3	4	5	3	4	4	5	4	4	5	4	4	3	4	4	3	3.6	3.8	3.85714	4	4.4
2	2	1	5	5	4	4	5	3	2	1	3	3	1	3	5	5	4	4	4	5	4	5	5	4	4	5	4	5	3	4.2	4.6	2.28571	4.4	4.6
2	5	1	4	3	3	4	4	4	5	4	5	5	5	4	3	4	3	4	4	4	3	3	4	4	5	4	4	5	3	4.2	3.6	4.57143	3.6	3.6
2	1	2	3	5	2	2	5	3	1	2	3	2	1	1	3	4	3	3	4	2	3	2	2	2	1	1	1	2	2	1.4	3.4	1.85714	3.4	2.2
2	4	1	4	5	4	5	5	4	4	5	4	3	4	4	5	5	4	5	4	4	5	5	4	4	5	5	5	5	5	5	4.6	4	4.6	4.4
2	2	1	3	5	3	3	3	5	3	4	4	4	5	3	1	2	1	1	3	4	4	2	4	3	4	4	3	3	3	3.4	3.4	4	1.6	3.4
2	1	1	1	3	3	1	1	1	2	2	1	2	1	1	4	3	3	4	4	4	5	4	3	4	2	2	2	3	3	2.4	1.8	1.42857	3.6	4
1	1	2	4	2	3	3	2	2	1	3	2	3	3	2	2	3	1	1	3	1	3	3	1	1	3	4	3	4	4	3.6	2.8	2.28571	2	1.8
2	4	2	5	3	4	3	3	5	5	4	5	5	4	4	3	3	3	3	4	3	5	5	3	5	4	4	5	4	4	4.2	3.6	4.57143	3.2	4.2
2	2	1	5	5	4	4	5	2	2	2	2	3	3	5	3	5	3	4	4	5	5	3	4	4	4	4	3	4	5	4	4.6	2.71429	3.8	4.2
2	2	3	4	3	4	3	3	3	1	2	2	2	1	2	3	2	3	3	3	3	1	3	2	1	3	3	4	5	3	3.6	3.4	1.85714	2.8	2
2	3	2	4	3	4	3	3	4	5	4	4	4	5	5	3	5	5	4	3	1	2	3	2	2	4	3	5	3	4	3.8	3.4	4.42857	4	2
2	2	1	4	5	5	4	5	3	3	4	3	1	2	3	4	4	5	4	4	4	5	4	4	4	5	3	5	3	4	4	4.6	2.71429	4.2	4.2
1	4	2	5	4	5	5	4	1	1	1	3	3	4	4	3	5	5	5	5	3	1	1	1	3	5	5	4	4	5	4.6	4.6	2.42857	4.6	1.8
2	1	5	5	4	3	4	5	2	2	2	2	3	4	4	5	3	4	2	5	5	3	4	3	4	3	4	4	4	5	4	4.2	2.71429	3.8	3.8
2	4	2	3	2	2	3	2	3	4	3	5	2	1	1	3	3	2	2	3	4	4	4	5	4	3	3	4	3	4	3.4	2.4	2.71429	2.6	4.2
1	4	1	3	5	4	5	5	5	5	4	5	4	5	4	3	3	3	3	4	5	4	5	5	5	2	4	5	5	5	4.2	4.4	4.57143	3.2	4.8
2	1	1	4	4	5	3	3	1	1	2	2	2	2	2	3	5	3	5	3	4	4	4	5	5	5	3	5	5	4	4.4	3.8	1.71429	3.8	4.4
1	4	5	3	1	1	3	2	2	3	2	1	2	1	2	4	3	3	4	3	4	5	3	5	5	2	3	2	3	3	2.6	2	1.85714	3.4	4.4
2	4	2	4	5	4	5	5	3	5	3	4	5	4	3	4	3	3	5	5	3	4	3	4	4	4	5	3	5	5	4.4	4.6	3.85714	4	3.6
2	5	1	3	3	4	5	3	5	5	4	4	3	4	4	5	3	3	3	3	3	4	4	3	3	4	3	4	4	4	3.8	3.6	4.14286	3.4	3.4
2	2	1	5	3	3	4	4	3	4	5	4	4	4	4	4	3	5	3	4	5	3	5	4	5	4	4	4	4	3	3.8	3.8	4	3.8	4.4
1	3	3	5	5	5	5	3	4	4	3	5	4	4	5	5	4	5	5	4	5	5	5	4	5	5	5	5	4	5	4.8	4.6	4.14286	4.6	4.8
2	3	1	4	4	5	5	5	4	4	4	5	4	5	3	4	4	4	4	5	5	4	4	4	5	4	5	3	5	5	4.4	4.6	4.14286	4.2	4.4
2	1	1	5	3	3	3	3	3	3	5	4	3	4	3	4	3	4	4	4	4	4	5	4	4	4	4	4	4	4	4	3.4	3.57143	3.8	4.2
2	1	1	5	3	3	4	3	4	4	4	4	4	4	5	3	4	3	4	4	4	4	3	3	5	4	4	5	4	3	4	3.6	4.14286	3.6	3.8
2	2	2	4	3	4	4	3	3	3	2	3	3	4	3	4	4	4	4	3	5	4	5	4	3	4	5	5	3	4	4.2	3.6	3	3.8	4.2
1	2	1	1	1	1	2	1	4	5	3	5	5	4	4	3	4	3	3	4	3	4	4	3	4	3	5	3	3	4	3.6	1.2	4.28571	3.4	3.6
2	1	2	3	4	4	3	4	3	3	3	4	3	3	3	5	4	5	3	3	3	4	3	4	4	4	4	4	3	4	3.8	3.6	3.14286	4	3.6
2	3	1	3	1	3	1	1	2	2	1	1	1	2	2	2	1	1	1	2	2	2	2	1	2	1	1	2	2	1	1.4	1.8	1.57143	1.4	1.8
1	1	1	2	2	2	2	2	3	3	3	3	2	3	1	3	3	1	1	1	2	1	2	1	2	1	2	2	3	3	2.2	2	2.57143	1.8	1.6
2	2	4	5	5	5	4	5	2	2	2	2	5	4	3	5	5	4	5	5	3	5	5	5	5	5	4	5	5	5	4.8	4.8	2.85714	4.8	4.6
2	2	2	2	1	1	3	3	1	2	2	1	1	2	1	2	2	2	2	3	1	1	3	1	1	1	1	2	3	1	1.6	2	1.42857	2.2	1.4
2	1	2	1	1	2	1	1	5	3	5	3	5	5	3	3	5	3	5	3	3	5	5	3	4	3	3	4	4	4	3.6	1.2	4.14286	3.8	4
2	5	1	3	3	2	3	3	3	3	2	1	3	3	3	2	3	2	1	1	1	1	1	1	1	3	2	2	1	2	2	2.8	2.57143	1.8	1
2	1	1	4	4	4	5	4	3	4	5	5	3	3	4	4	4	5	3	3	3	5	3	4	3	5	5	5	5	5	5	4.2	3.85714	3.8	3.6
2	3	2	4	3	5	4	5	3	5	5	5	5	5	4	5	4	4	5	4	3	5	4	5	4	4	5	5	5	5	4.8	4.2	4.57143	4.4	4.2
2	1	1	5	5	5	4	3	5	4	3	4	4	4	4	5	3	3	5	4	2	1	2	3	2	5	4	5	5	3	4.4	4.4	4	4	2
1	3	2	3	4	4	5	4	3	5	3	3	2	3	4	5	4	5	3	3	4	4	4	3	3	5	5	5	4	3	4.4	4	3.28571	4	3.6
1	1	2	3	3	1	2	2	2	1	1	2	3	3	3	1	1	2	1	2	3	2	3	1	1	2	3	3	3	1	2.4	2.2	2.14286	1.4	2
1	2	1	5	5	4	5	4	4	4	3	4	4	4	5	5	4	4	5	5	5	5	5	5	3	5	4	4	4	5	4.4	4.6	4	4.6	4.6
2	2	1	5	4	3	3	5	4	4	4	3	5	4	3	5	3	5	4	2	2	2	4	5	5	3	4	4	3	5	3.8	4	3.85714	3.8	3.6
2	5	2	4	4	3	5	4	4	3	4	5	3	5	3	4	3	3	3	4	4	4	4	4	3	4	4	4	4	3	3.8	4	3.85714	3.4	3.8
2	3	2	3	4	4	3	3	4	5	3	4	4	5	4	5	4	3	5	3	2	2	3	2	3	3	3	5	4	4	3.8	3.4	4.14286	4	2.4
1	2	2	3	3	1	2	2	4	4	3	5	3	3	5	4	5	4	5	5	4	5	4	3	4	3	4	3	4	4	3.6	2.2	3.85714	4.6	4
1	2	1	5	4	4	4	4	5	2	5	4	3	4	5	4	3	5	3	5	3	2	1	2	2	5	2	5	3	4	3.8	4.2	4	4	2
1	1	1	3	4	3	4	3	4	3	3	5	4	5	2	1	2	3	1	1	3	3	3	3	4	2	3	3	5	2	3	3.4	3.71429	1.6	3.2
2	2	2	4	4	5	4	4	2	3	3	3	2	2	1	4	5	4	5	4	4	4	4	5	4	5	5	5	5	4	4.8	4.2	2.28571	4.4	4.2
1	4	1	4	4	4	5	4	5	3	5	4	4	5	4	5	5	5	4	4	5	5	5	4	5	5	4	5	5	5	4.8	4.2	4.28571	4.6	4.8
2	2	2	1	2	1	2	2	2	3	2	1	3	2	3	2	2	2	1	2	3	3	3	2	3	2	1	2	2	2	1.8	1.6	2.28571	1.8	2.8
1	2	2	4	5	4	5	3	5	4	3	3	3	4	3	3	2	2	2	3	4	2	2	5	4	4	4	3	3	3	3.4	4.2	3.57143	2.4	3.4
2	3	1	1	1	1	2	2	1	1	2	1	2	2	2	1	3	1	1	2	1	3	3	1	1	1	2	3	1	1	1.6	1.4	1.57143	1.6	1.8
2	1	1	3	2	2	2	4	4	5	4	5	4	4	3	2	5	3	5	5	4	4	5	3	3	3	4	3	4	4	3.6	2.6	4.14286	4	3.8
2	1	1	1	2	1	2	1	3	4	3	3	3	1	1	3	3	3	2	1	2	2	2	2	1	3	2	1	3	1	2	1.4	2.57143	2.4	1.8
1	3	1	3	1	3	2	1	3	3	4	4	3	1	1	3	3	2	3	1	2	1	3	3	2	4	3	5	4	3	3.8	2	2.71429	2.4	2.2
2	3	1	4	3	4	3	4	4	5	4	4	5	4	4	4	3	3	3	3	1	1	1	2	2	5	3	3	3	5	3.8	3.6	4.28571	3.2	1.4
2	2	2	3	3	3	4	4	5	5	5	4	3	4	4	4	4	4	4	4	3	5	3	3	5	3	5	3	3	5	3.8	3.4	4.28571	4	3.8
2	2	1	5	5	3	3	3	3	5	5	4	5	3	4	4	3	5	4	4	3	1	2	1	3	4	4	4	3	4	3.8	3.8	4.14286	4	2
2	1	3	1	2	2	2	3	1	3	2	3	2	3	3	2	3	1	1	1	3	1	3	2	1	3	5	4	4	3	3.8	2	2.42857	1.6	2
1	1	1	4	4	5	5	5	2	1	2	1	3	3	5	4	3	4	5	3	5	3	5	5	4	4	5	4	5	3	4.2	4.6	2.42857	3.8	4.4
1	1	1	1	1	2	1	2	2	2	1	1	4	3	4	3	2	1	3	3	1	1	1	2	2	1	1	1	1	1	1	1.4	2.42857	2.4	1.4
2	2	2	4	4	5	5	4	2	3	3	3	3	4	3	4	4	3	3	5	3	4	2	3	4	3	3	3	4	4	3.4	4.4	3	3.8	3.2
1	4	3	5	5	5	4	4	4	4	3	3	4	3	5	5	4	4	5	5	5	4	5	5	4	4	4	4	4	5	4.2	4.6	3.71429	4.6	4.6
2	4	2	3	4	5	4	4	3	3	5	4	5	4	5	3	3	3	4	4	4	5	5	3	4	5	3	4	3	5	4	4	4.14286	3.4	4.2
2	3	1	4	5	3	5	5	4	5	4	5	4	4	5	3	5	4	4	4	5	5	4	4	4	4	5	3	5	5	4.4	4.4	4.42857	4	4.4
1	2	1	1	1	1	1	2	5	4	4	5	4	4	4	3	4	4	3	5	5	4	5	3	4	4	4	4	3	4	3.8	1.2	4.28571	3.8	4.2
2	2	1	5	4	3	5	5	5	3	4	3	4	4	4	5	5	4	5	5	5	5	5	4	5	5	4	4	5	5	4.6	4.4	3.85714	4.8	4.8
1	3	1	5	4	4	4	4	4	4	4	4	5	4	5	5	3	5	5	4	5	4	5	5	4	5	5	4	4	5	4.6	4.2	4.28571	4.4	4.6
2	3	1	2	4	2	3	2	1	1	2	3	3	1	1	3	1	2	3	2	2	3	3	3	1	4	4	3	4	4	3.8	2.6	1.71429	2.2	2.4
2	3	1	5	5	3	3	3	4	5	4	3	4	3	4	3	3	4	3	3	3	4	3	4	5	3	5	3	4	5	4	3.8	3.85714	3.2	3.8
2	4	1	2	3	2	3	3	5	3	4	3	4	3	4	4	3	4	4	3	4	5	4	4	4	3	3	1	2	1	2	2.6	3.71429	3.6	4.2
2	4	1	5	5	4	5	4	5	4	5	3	4	5	3	5	3	5	4	5	4	4	5	4	5	4	5	5	5	5	4.8	4.6	4.14286	4.4	4.4
2	2	1	1	3	1	2	1	4	4	2	3	4	5	5	4	4	4	4	3	5	3	4	4	4	3	5	4	4	5	4.2	1.6	3.85714	3.8	4
2	2	1	3	3	5	4	5	4	5	5	3	4	3	4	4	5	4	3	3	4	4	5	4	5	4	5	3	4	4	4	4	4	3.8	4.4
2	3	2	3	3	3	2	2	5	3	3	5	2	1	2	4	3	3	3	4	3	4	4	4	3	3	5	5	3	5	4.2	2.6	3	3.4	3.6
2	2	1	3	5	4	5	3	3	3	1	3	2	2	2	3	3	3	3	2	3	4	3	4	3	3	4	5	5	4	4.2	4	2.28571	2.8	3.4
1	2	2	3	4	3	3	3	3	5	3	4	3	3	3	3	3	3	4	3	1	1	2	2	1	3	4	3	4	4	3.6	3.2	3.42857	3.2	1.4
1	2	1	1	1	2	2	1	5	5	5	4	4	4	4	4	2	2	3	2	5	5	3	3	3	2	5	3	2	2	2.8	1.4	4.42857	2.6	3.8
2	4	1	5	5	5	4	5	3	3	3	3	5	4	4	5	5	4	5	5	4	5	5	5	5	5	4	4	4	5	4.4	4.8	3.57143	4.8	4.8
2	2	1	4	5	4	5	4	5	4	5	5	3	4	5	4	4	4	4	5	4	4	5	4	4	5	4	5	4	5	4.6	4.4	4.42857	4.2	4.2
2	3	2	4	4	5	4	4	5	5	3	4	5	4	5	4	4	4	4	4	5	5	5	4	4	5	5	5	5	4	4.8	4.2	4.42857	4	4.6
2	4	2	4	3	3	3	5	3	1	3	3	5	2	2	5	4	4	4	3	3	5	4	3	3	3	5	3	4	5	4	3.6	2.71429	4	3.6
2	3	1	4	3	5	4	3	4	3	5	5	4	5	3	5	3	5	4	4	1	2	2	3	2	3	3	4	3	3	3.2	3.8	4.14286	4.2	2
1	2	1	3	3	1	3	1	5	5	4	5	3	2	2	2	1	1	3	1	3	4	4	3	3	2	5	2	2	2	2.6	2.2	3.71429	1.6	3.4
1	3	2	4	3	4	3	5	3	3	3	4	3	2	1	4	3	4	5	3	5	5	3	5	5	5	4	4	3	5	4.2	3.8	2.71429	3.8	4.6
2	1	2	3	5	5	5	4	3	1	2	3	4	4	3	4	4	4	4	4	5	3	4	5	4	3	3	3	5	5	3.8	4.4	2.85714	4	4.2
2	1	2	5	4	4	4	5	4	4	3	4	4	3	4	3	4	4	3	3	3	4	5	5	4	3	5	5	4	5	4.4	4.4	3.71429	3.4	4.2
2	3	3	2	2	2	1	1	4	3	3	3	3	2	1	3	3	2	3	1	2	1	2	2	2	1	3	3	2	1	2	1.6	2.71429	2.4	1.8
2	3	1	5	3	4	5	4	4	5	3	5	5	5	3	4	5	4	3	5	5	5	4	4	5	4	5	4	5	3	4.2	4.2	4.28571	4.2	4.6
1	2	1	3	3	3	1	3	1	1	3	3	2	3	1	2	1	3	2	2	1	3	2	2	3	3	3	3	1	2	2.4	2.6	2	2	2.2
1	2	1	3	4	4	3	4	3	4	3	4	4	4	2	2	3	3	2	1	3	3	4	4	3	4	3	3	4	3	3.4	3.6	3.42857	2.2	3.4
2	3	1	2	1	1	3	1	1	2	2	1	2	2	2	2	1	2	1	3	1	1	3	1	2	2	2	2	1	2	1.8	1.6	1.71429	1.8	1.6
1	1	1	4	4	3	5	3	5	4	3	3	5	4	3	5	3	4	5	3	4	3	4	3	5	5	4	5	3	3	4	3.8	3.85714	4	3.8
1	2	2	1	3	3	1	1	1	2	2	2	2	1	3	3	3	2	3	3	2	1	1	2	1	5	3	5	4	4	4.2	1.8	1.85714	2.8	1.4
2	3	1	3	4	5	5	4	3	5	4	3	4	3	3	5	4	4	4	3	3	4	4	4	3	5	3	5	5	4	4.4	4.2	3.57143	4	3.6
2	5	1	3	4	4	3	3	1	2	1	2	2	3	1	2	2	3	1	1	3	2	3	1	3	3	3	1	1	1	1.8	3.4	1.71429	1.8	2.4
2	2	3	5	5	3	5	5	3	5	5	5	3	5	4	4	4	5	3	5	5	4	5	4	5	5	4	5	5	5	4.8	4.6	4.28571	4.2	4.6
1	3	1	5	3	3	4	5	4	5	5	5	3	4	4	3	2	2	3	3	3	4	3	4	3	4	3	3	3	4	3.4	4	4.28571	2.6	3.4
2	2	3	2	4	2	5	5	2	3	3	2	3	3	3	5	3	5	5	4	4	5	4	5	3	5	5	4	4	4	4.4	3.6	2.71429	4.4	4.2
2	2	1	4	4	3	3	4	5	3	4	3	4	5	5	3	4	5	4	4	5	3	4	4	5	5	5	4	4	4	4.4	3.6	4.14286	4	4.2
1	3	1	1	2	1	2	3	3	1	3	2	3	3	3	1	2	2	1	1	1	2	2	2	1	4	3	5	3	5	4	1.8	2.57143	1.4	1.6
2	3	1	3	4	4	3	3	3	5	5	5	4	5	3	2	2	1	2	2	4	3	3	3	4	3	3	4	3	3	3.2	3.4	4.28571	1.8	3.4
2	1	1	2	3	3	1	1	1	1	1	3	2	2	2	3	3	4	3	4	2	2	1	1	2	2	1	2	1	1	1.4	2	1.71429	3.4	1.6
1	3	1	2	3	1	1	3	1	2	2	2	2	1	1	1	1	3	3	2	1	1	2	2	2	3	3	5	3	5	3.8	2	1.57143	2	1.6
2	4	1	3	2	2	2	1	4	3	3	3	2	1	3	1	2	2	1	1	3	1	2	1	2	4	3	4	4	3	3.6	2	2.71429	1.4	1.8
2	2	1	1	1	1	2	1	4	3	3	4	3	3	5	4	4	4	3	3	4	4	4	4	4	5	5	4	5	3	4.4	1.2	3.57143	3.6	4
2	2	1	3	3	4	5	5	3	4	4	5	3	4	4	5	4	4	5	3	4	5	4	4	5	4	4	4	4	4	4	4	3.85714	4.2	4.4
2	5	4	2	2	2	1	3	1	2	2	1	1	1	2	3	2	1	1	2	1	2	1	2	1	2	4	2	4	3	3	2	1.42857	1.8	1.4
1	3	1	4	5	5	4	5	3	4	3	3	5	4	4	4	4	5	4	4	5	5	4	4	5	4	4	5	5	5	4.6	4.6	3.71429	4.2	4.6
2	2	1	5	5	5	4	3	5	4	4	3	5	5	5	3	4	4	5	3	4	4	4	3	4	4	3	5	3	5	4	4.4	4.42857	3.8	3.8
1	2	1	4	3	3	4	3	3	5	3	3	3	3	3	2	2	1	2	2	3	5	3	4	4	5	3	4	3	3	3.6	3.4	3.28571	1.8	3.8
1	1	1	3	5	4	4	5	4	3	4	5	1	2	1	4	3	3	4	5	3	5	4	4	4	4	4	4	3	3	3.6	4.2	2.85714	3.8	4
2	2	1	3	4	3	5	3	2	1	1	2	1	1	3	1	2	2	2	1	1	2	1	1	2	5	5	3	3	3	3.8	3.6	1.57143	1.6	1.4
2	2	1	5	5	4	4	5	3	2	3	2	4	3	3	4	5	5	3	5	4	5	4	5	4	5	3	4	5	3	4	4.6	2.85714	4.4	4.4
1	2	1	5	5	5	4	4	3	4	5	3	5	4	3	4	5	5	3	5	3	3	5	4	5	4	3	5	5	4	4.2	4.6	3.85714	4.4	4
2	1	2	2	2	2	2	1	2	2	1	3	2	2	1	4	4	3	3	4	2	3	3	2	3	5	4	4	4	5	4.4	1.8	1.85714	3.6	2.6
2	3	3	2	3	2	1	1	1	1	2	1	2	2	1	1	2	2	1	1	2	3	3	2	3	2	2	1	1	2	1.6	1.8	1.42857	1.4	2.6
1	5	2	5	5	3	4	4	5	4	4	4	3	1	2	5	4	4	4	5	3	3	4	5	3	4	4	3	5	5	4.2	4.2	3.28571	4.4	3.6
2	3	2	2	1	1	2	2	2	2	2	3	1	1	1	2	1	1	2	3	3	3	3	3	2	5	3	3	4	5	4	1.6	1.71429	1.8	2.8
1	4	3	5	5	4	4	5	4	4	5	3	3	3	4	4	4	5	4	5	5	5	4	4	3	4	4	5	5	4	4.4	4.6	3.71429	4.4	4.2
2	2	4	1	1	2	3	3	3	4	2	4	2	3	2	1	1	1	2	3	3	1	3	3	1	1	2	2	2	2	1.8	2	2.85714	1.6	2.2
2	2	3	2	2	3	1	2	2	1	2	3	2	2	2	1	3	1	1	3	2	1	1	2	1	2	1	2	2	1	1.6	2	2	1.8	1.4
2	2	3	3	4	4	4	3	3	4	3	5	5	2	2	2	3	2	3	3	3	3	5	3	5	4	4	3	5	5	4.2	3.6	3.42857	2.6	3.8
2	1	1	4	3	4	5	3	5	5	4	4	4	4	4	2	5	5	4	5	1	3	1	3	2	4	4	3	3	3	3.4	3.8	4.28571	4.2	2
2	1	1	4	3	4	4	3	3	5	4	5	4	5	4	3	4	3	3	3	3	4	5	5	3	3	5	3	4	5	4	3.6	4.28571	3.2	4
2	2	1	3	5	5	4	4	3	3	4	5	3	3	4	4	5	3	4	4	5	5	3	3	3	3	5	4	5	4	4.2	4.2	3.57143	4	3.8
2	1	1	2	1	2	3	3	3	1	3	1	2	3	3	2	1	1	1	1	3	2	2	2	3	1	1	3	1	1	1.4	2.2	2.28571	1.2	2.4
1	2	4	5	5	5	5	4	2	3	2	3	1	2	2	5	5	4	5	4	5	5	4	5	5	5	5	5	5	4	4.8	4.8	2.14286	4.6	4.8
2	2	1	4	5	3	5	3	3	5	5	3	2	3	2	3	5	4	5	5	4	5	4	4	5	4	4	4	4	4	4	4	3.28571	4.4	4.4
2	1	2	1	1	2	1	1	4	5	5	5	5	4	5	2	3	2	5	2	4	3	4	3	5	3	3	5	3	3	3.4	1.2	4.71429	2.8	3.8
2	2	1	4	5	4	4	4	3	3	5	5	5	5	4	3	5	3	5	3	5	4	4	5	4	4	4	5	4	3	4	4.2	4.28571	3.8	4.4
2	2	3	1	3	3	3	1	4	3	4	2	1	3	3	3	3	2	2	1	3	3	4	3	4	2	2	3	1	1	1.8	2.2	2.85714	2.2	3.4
2	3	1	4	3	3	4	3	5	4	3	4	5	3	3	4	3	4	4	5	1	1	3	3	3	3	5	4	3	3	3.6	3.4	3.85714	4	2.2
2	2	1	3	4	4	3	3	5	4	5	4	4	4	4	5	3	3	4	5	1	1	3	3	3	5	3	3	4	5	4	3.4	4.28571	4	2.2
2	3	2	3	3	5	5	5	5	5	3	5	5	4	5	4	5	3	4	5	5	4	5	4	5	4	4	4	4	5	4.2	4.2	4.57143	4.2	4.6
1	1	2	4	3	5	3	5	4	3	3	3	3	3	5	5	3	4	4	3	3	3	4	4	3	3	4	5	5	3	4	4	3.42857	3.8	3.4
2	2	1	4	5	3	5	4	4	4	5	4	5	5	3	3	5	4	3	5	4	4	4	4	3	4	5	3	5	4	4.2	4.2	4.28571	4	3.8
2	3	1	5	5	4	4	5	4	4	3	3	4	5	4	4	3	3	3	4	4	3	4	4	4	4	5	5	4	4	4.4	4.6	3.85714	3.4	3.8
2	2	1	4	5	5	5	3	3	3	3	5	3	3	5	4	4	4	5	3	3	3	4	3	5	4	3	4	5	3	3.8	4.4	3.57143	4	3.6
2	2	2	2	2	3	1	3	3	4	3	5	3	3	4	3	2	1	3	3	4	5	4	4	5	3	3	4	4	3	3.4	2.2	3.57143	2.4	4.4
2	2	1	3	1	1	1	1	1	2	2	2	1	2	1	2	1	2	1	3	3	2	3	2	1	2	1	2	2	2	1.8	1.4	1.57143	1.8	2.2
1	2	1	3	3	2	3	3	4	4	4	3	3	3	3	1	2	1	2	2	3	3	3	4	3	4	3	5	4	3	3.8	2.8	3.42857	1.6	3.2
1	3	3	3	4	3	4	4	3	3	5	4	3	3	3	2	2	1	1	1	3	3	4	4	3	3	4	4	3	3	3.4	3.6	3.42857	1.4	3.4
1	2	1	5	3	5	4	3	5	5	4	2	5	4	5	3	3	5	3	3	5	3	3	4	5	4	3	4	4	4	3.8	4	4.28571	3.4	4
1	3	2	3	3	3	5	5	5	5	5	5	5	4	4	3	3	4	4	3	2	2	1	1	2	5	5	4	3	3	4	3.8	4.71429	3.4	1.6
2	3	2	2	2	2	2	1	1	1	1	2	1	3	3	2	3	2	3	1	3	3	1	1	3	4	4	3	4	4	3.8	1.8	1.71429	2.2	2.2
2	5	1	4	3	3	5	3	4	4	4	4	4	4	3	5	4	3	4	4	4	4	4	4	3	5	4	3	4	5	4.2	3.6	3.85714	4	3.8
2	2	5	1	3	3	3	2	1	1	1	2	2	2	1	3	2	3	2	1	1	1	3	1	2	3	2	1	2	1	1.8	2.4	1.42857	2.2	1.6
2	3	1	5	4	4	4	3	3	5	4	4	5	5	3	3	4	3	5	3	5	4	3	5	4	2	3	2	5	5	3.4	4	4.14286	3.6	4.2
2	2	3	3	1	3	1	1	2	1	1	2	2	2	1	3	2	3	1	2	2	1	1	1	2	4	5	3	4	4	4	1.8	1.57143	2.2	1.4
2	4	1	3	3	1	2	2	2	2	2	2	2	2	1	1	2	1	3	2	3	3	1	2	2	3	5	5	4	3	4	2.2	1.85714	1.8	2.2
2	3	1	4	4	5	5	4	3	3	4	3	1	2	1	2	3	2	3	3	5	3	3	3	4	3	3	3	3	4	3.2	4.4	2.42857	2.6	3.6
2	3	1	4	3	4	3	3	4	5	5	5	5	4	2	2	1	2	3	2	3	3	4	3	4	4	4	4	4	3	3.8	3.4	4.28571	2	3.4
2	2	2	3	3	3	2	1	3	2	1	1	1	1	2	3	2	3	3	3	3	4	4	3	3	3	4	5	5	5	4.4	2.4	1.57143	2.8	3.4
2	2	3	3	5	4	3	3	4	4	4	5	3	5	5	3	4	5	4	5	3	5	4	4	5	3	4	4	3	3	3.4	3.6	4.28571	4.2	4.2
2	1	3	5	4	3	4	3	4	4	3	5	3	2	2	3	4	3	4	4	3	1	2	2	3	5	4	4	3	3	3.8	3.8	3.28571	3.6	2.2
2	1	2	3	5	4	5	3	3	4	5	5	4	5	4	4	3	3	3	4	3	4	4	4	5	4	3	5	3	5	4	4	4.28571	3.4	4
1	1	1	5	4	5	4	5	4	3	2	2	2	2	1	3	5	4	3	5	3	3	4	3	3	5	4	4	4	5	4.4	4.6	2.28571	4	3.2
1	3	1	3	5	5	5	4	5	5	5	5	3	5	4	5	3	4	4	3	5	4	5	5	4	5	5	4	5	5	4.8	4.4	4.57143	3.8	4.6
2	1	1	5	3	3	3	5	3	3	4	4	3	3	3	3	5	4	5	4	4	5	4	4	4	5	3	4	5	4	4.2	3.8	3.28571	4.2	4.2
2	3	2	2	1	3	1	3	1	1	3	3	1	1	2	1	3	3	2	3	1	1	1	2	2	1	2	2	2	2	1.8	2	1.71429	2.4	1.4
1	2	2	4	4	4	3	4	3	1	3	2	2	2	2	2	3	3	1	3	3	4	4	4	4	3	3	4	4	4	3.6	3.8	2.14286	2.4	3.8
1	4	1	2	3	2	2	4	1	3	1	3	1	2	1	2	2	1	3	3	1	3	1	3	3	3	3	3	2	1	2.4	2.6	1.71429	2.2	2.2
2	1	2	3	3	4	3	3	4	4	3	5	5	5	3	5	5	3	3	3	1	3	2	2	2	5	5	4	3	3	4	3.2	4.14286	3.8	2
2	2	2	1	3	2	3	3	3	1	1	1	2	2	2	3	5	3	4	3	1	1	1	2	1	3	3	3	3	4	3.2	2.4	1.71429	3.6	1.2
2	3	1	5	4	3	3	5	4	3	3	4	4	3	3	4	5	4	5	3	4	4	4	3	4	5	5	5	5	3	4.6	4	3.42857	4.2	3.8
2	2	3	3	5	3	3	4	4	3	4	4	3	3	4	4	4	4	3	4	4	3	5	4	5	5	4	3	3	5	4	3.6	3.57143	3.8	4.2
2	1	2	4	5	3	3	4	3	3	4	4	5	3	4	2	3	2	3	2	4	4	3	4	4	4	5	3	3	3	3.6	3.8	3.71429	2.4	3.8
2	2	1	5	4	4	4	5	1	3	3	2	1	3	3	3	4	5	4	5	5	3	4	4	4	5	4	3	3	5	4	4.4	2.28571	4.2	4
1	4	2	4	5	4	5	4	4	3	3	3	3	2	2	5	4	4	4	5	5	4	5	5	4	5	4	4	5	3	4.2	4.4	2.85714	4.4	4.6
1	1	1	2	2	1	2	1	4	2	5	3	1	1	3	1	2	2	1	1	2	2	1	2	2	3	3	2	2	1	2.2	1.6	2.71429	1.4	1.8
2	2	2	4	5	5	3	5	3	3	5	5	5	3	4	5	5	4	4	4	5	4	5	5	5	5	5	5	5	3	4.6	4.4	4	4.4	4.8
2	1	1	4	4	4	4	5	4	3	3	4	3	3	4	5	4	4	5	4	5	4	5	3	3	3	4	3	5	5	4	4.2	3.42857	4.4	4
1	2	2	5	5	3	5	4	3	3	4	5	4	3	4	5	5	5	4	4	4	4	4	5	5	5	4	5	4	5	4.6	4.4	3.71429	4.6	4.4
2	2	1	2	2	2	2	2	1	1	1	2	1	1	2	3	2	3	2	3	3	2	1	1	1	2	2	1	1	3	1.8	2	1.28571	2.6	1.6
1	4	1	5	4	5	5	4	3	4	3	5	1	1	1	5	5	5	4	4	4	4	3	5	5	5	4	4	4	5	4.4	4.6	2.57143	4.6	4.2
1	4	2	2	1	1	2	3	2	2	1	2	1	1	1	2	2	2	1	1	3	1	1	1	1	4	3	4	4	4	3.8	1.8	1.42857	1.6	1.4
2	4	2	3	2	2	3	2	2	1	1	1	3	3	1	1	2	1	3	1	1	1	1	1	3	3	3	5	5	4	4	2.4	1.71429	1.6	1.4
2	2	1	3	4	3	4	3	5	5	5	5	3	4	4	4	3	5	5	4	5	5	4	5	5	4	5	5	4	5	4.6	3.4	4.42857	4.2	4.8
1	3	3	4	5	4	4	4	3	4	5	3	4	4	3	3	4	3	4	4	3	4	4	4	5	4	5	3	4	5	4.2	4.2	3.71429	3.6	4
1	5	2	3	3	3	1	1	2	1	2	2	2	2	1	2	1	1	1	1	3	2	2	2	1	1	2	1	2	1	1.4	2.2	1.71429	1.2	2
1	2	2	5	3	3	5	4	5	5	4	5	5	4	5	1	2	2	1	2	4	4	4	5	3	4	4	5	3	5	4.2	4	4.71429	1.6	4
2	2	2	2	1	1	1	2	2	2	3	3	2	3	3	2	2	3	2	3	1	2	2	3	3	3	1	1	1	1	1.4	1.4	2.57143	2.4	2.2
1	2	2	3	1	3	2	3	3	4	5	3	3	5	3	3	4	4	4	3	3	3	4	4	4	3	3	4	4	3	3.4	2.4	3.71429	3.6	3.6
1	1	1	1	1	3	2	1	2	4	5	2	3	2	2	1	3	2	2	2	2	2	1	1	2	1	3	1	3	2	2	1.6	2.85714	2	1.6
2	2	1	3	4	4	5	5	3	5	4	3	3	2	1	3	4	3	5	3	5	5	5	3	5	5	4	5	5	3	4.4	4.2	3	3.6	4.6
2	3	3	5	4	3	5	5	4	3	4	4	2	3	4	4	4	5	5	4	5	3	4	3	4	4	4	4	4	5	4.2	4.4	3.42857	4.4	3.8
2	1	1	3	3	3	3	3	3	2	1	2	1	1	2	4	4	4	3	3	5	3	5	4	3	2	3	1	1	3	2	3	1.71429	3.6	4
2	3	2	4	4	3	3	5	5	3	4	4	5	3	4	2	2	1	2	1	3	3	3	3	4	3	3	4	4	3	3.4	3.8	4	1.6	3.2
1	1	5	4	4	3	4	5	3	5	3	4	3	3	2	2	2	1	2	2	3	3	3	5	4	3	3	4	4	3	3.4	4	3.28571	1.8	3.6
2	2	4	5	4	5	5	4	4	4	3	4	5	5	5	5	4	5	4	4	4	4	5	5	5	5	4	5	5	4	4.6	4.6	4.28571	4.4	4.6
2	3	1	4	3	4	4	5	4	5	3	4	2	5	2	3	3	2	2	3	4	3	3	3	3	3	3	4	4	4	3.6	4	3.57143	2.6	3.2
2	2	3	2	1	2	2	1	1	1	1	2	3	4	3	1	2	2	1	1	2	1	1	1	1	2	1	3	2	2	2	1.6	2.14286	1.4	1.2
2	3	2	5	4	4	4	4	5	5	5	4	4	4	4	4	5	4	3	5	5	5	4	5	5	5	5	5	4	4	4.6	4.2	4.42857	4.2	4.8
2	3	4	2	1	2	2	1	2	3	1	2	4	3	3	1	2	2	1	3	3	3	1	2	3	3	1	3	1	2	2	1.6	2.57143	1.8	2.4
2	2	2	3	4	3	4	5	4	5	5	5	5	5	5	1	2	2	2	2	4	3	3	5	5	5	5	3	4	5	4.4	3.8	4.85714	1.8	4
1	1	1	5	5	4	3	4	3	2	2	2	3	4	5	5	4	3	4	3	3	4	3	3	5	4	3	4	5	4	4	4.2	3	3.8	3.6
2	4	1	5	4	4	5	5	5	5	4	4	4	5	5	5	4	4	4	5	5	5	5	5	5	5	4	5	4	5	4.6	4.6	4.57143	4.4	5
2	3	3	5	3	3	4	4	1	2	3	2	3	4	3	2	2	2	2	2	3	4	3	3	3	4	3	3	4	4	3.6	3.8	2.57143	2	3.2
2	2	3	5	3	3	5	4	3	5	4	4	3	2	3	4	3	3	4	3	4	3	4	4	4	3	5	4	3	4	3.8	4	3.42857	3.4	3.8
2	2	1	1	2	2	2	1	1	3	2	2	3	3	3	1	1	2	2	2	1	2	2	2	2	2	3	3	2	1	2.2	1.6	2.42857	1.6	1.8
2	1	2	2	1	2	2	1	2	2	3	3	3	3	2	3	2	2	2	2	1	1	1	2	1	1	2	2	2	2	1.8	1.6	2.57143	2.2	1.2
2	1	2	5	3	4	5	5	3	3	4	5	4	3	3	5	4	5	5	4	3	4	4	5	4	5	4	4	4	3	4	4.4	3.57143	4.6	4
2	3	1	4	4	4	5	4	4	5	4	5	5	4	4	4	4	4	5	5	5	5	5	4	5	5	5	5	5	5	5	4.2	4.42857	4.4	4.8
1	1	3	1	1	3	3	1	3	3	3	3	1	2	1	1	1	2	2	1	5	3	4	5	4	2	1	1	2	2	1.6	1.8	2.28571	1.4	4.2
2	3	3	1	2	2	1	1	1	1	1	1	2	1	1	1	2	2	3	2	2	2	2	2	2	1	1	1	1	1	1	1.4	1.14286	2	2
2	2	3	4	4	3	5	5	5	2	5	5	4	5	4	4	5	4	4	3	3	4	4	4	4	3	3	5	5	4	4	4.2	4.28571	4	3.8
2	1	3	4	3	4	5	3	4	4	3	5	4	3	3	4	3	5	3	3	5	5	5	4	4	3	3	5	5	5	4.2	3.8	3.71429	3.6	4.6
2	1	1	2	2	2	1	3	3	2	1	1	1	3	1	3	3	3	2	3	2	1	2	1	1	1	2	1	2	1	1.4	2	1.71429	2.8	1.4
1	1	1	3	3	3	1	2	1	2	3	1	1	1	2	3	4	3	3	4	2	1	1	2	1	2	2	1	2	2	1.8	2.4	1.57143	3.4	1.4
1	4	1	2	3	3	3	1	1	1	1	2	1	1	1	4	2	3	3	2	2	1	1	2	2	1	2	1	2	2	1.6	2.4	1.14286	2.8	1.6
1	2	3	1	1	1	1	2	3	3	3	2	5	5	4	3	5	2	2	3	3	5	4	5	5	3	4	3	3	4	3.4	1.2	3.57143	3	4.4
1	2	1	4	3	4	5	3	4	4	3	3	5	4	5	5	4	3	4	4	3	4	5	4	5	4	3	3	5	4	3.8	3.8	4	4	4.2
2	1	1	4	4	5	3	5	3	1	1	2	2	2	3	4	4	5	5	5	5	4	5	4	4	4	4	5	5	4	4.4	4.2	2	4.6	4.4
2	1	2	1	1	2	2	1	4	2	4	2	1	3	3	2	1	2	1	2	3	2	1	2	3	1	2	1	2	2	1.6	1.4	2.71429	1.6	2.2
1	3	1	1	2	2	2	2	2	1	1	1	2	1	1	3	1	3	1	2	1	2	1	2	2	1	1	2	1	1	1.2	1.8	1.28571	2	1.6
1	1	2	2	1	1	1	2	4	4	3	4	3	5	5	4	3	4	3	4	3	4	4	4	4	3	4	4	3	4	3.6	1.4	4	3.6	3.8
2	3	1	2	1	1	2	3	3	4	3	5	4	4	3	3	5	3	5	5	3	3	4	3	4	1	2	1	2	1	1.4	1.8	3.71429	4.2	3.4
2	2	3	2	3	2	1	1	2	1	1	1	1	3	1	3	4	4	3	3	4	3	5	4	4	2	3	2	3	3	2.6	1.8	1.42857	3.4	4
2	2	2	4	3	5	3	3	5	4	3	3	3	2	3	3	4	3	4	4	3	4	3	5	3	5	3	3	3	4	3.6	3.6	3.28571	3.6	3.6
2	2	1	4	5	3	3	5	5	4	5	3	4	5	4	3	4	3	4	4	4	4	4	3	4	5	5	5	5	3	4.6	4	4.28571	3.6	3.8
2	3	1	2	2	1	1	3	3	2	3	3	2	4	4	1	2	2	2	3	5	5	4	3	4	4	4	3	4	3	3.6	1.8	3	2	4.2
2	3	3	5	4	5	5	4	5	3	4	5	5	3	5	5	5	3	5	3	5	5	4	4	4	5	5	5	5	5	5	4.6	4.28571	4.2	4.4
1	3	3	3	3	3	2	2	2	1	2	3	3	2	1	2	1	2	1	2	3	4	3	3	3	4	3	4	4	5	4	2.6	2	1.6	3.2
1	1	2	1	3	1	1	2	4	4	4	3	4	5	2	3	4	3	4	3	4	3	5	3	5	4	5	4	3	4	4	1.6	3.71429	3.4	4
1	3	2	5	3	3	5	3	3	4	4	3	2	2	3	1	1	2	3	1	2	4	3	2	5	4	3	4	4	3	3.6	3.8	3	1.6	3.2
2	2	2	1	2	2	1	1	1	2	2	1	1	1	1	2	2	1	3	2	1	1	1	2	2	3	1	2	1	2	1.8	1.4	1.28571	2	1.4
2	2	1	4	4	4	4	3	4	4	3	5	4	4	4	3	5	4	3	4	1	2	2	1	1	3	5	3	4	5	4	3.8	4	3.8	1.4
2	3	2	3	5	4	4	5	4	4	4	4	4	4	3	3	3	5	4	4	4	5	5	4	5	3	5	3	5	5	4.2	4.2	3.85714	3.8	4.6
1	1	2	1	1	2	2	3	1	3	1	1	2	2	3	2	1	3	1	1	2	2	1	1	2	5	4	3	4	4	4	1.8	1.85714	1.6	1.6
1	4	2	1	1	2	3	3	2	1	3	1	2	1	1	1	2	1	1	1	3	2	2	2	1	2	1	2	2	1	1.6	2	1.57143	1.2	2
1	2	1	3	4	3	3	5	1	2	2	3	2	3	1	4	4	3	4	5	4	4	4	5	4	3	5	5	3	3	3.8	3.6	2	4	4.2
1	1	1	3	4	3	4	4	4	5	3	5	5	4	5	2	3	2	5	4	3	5	4	3	5	4	4	2	4	5	3.8	3.6	4.42857	3.2	4
2	1	2	4	4	5	4	2	1	2	2	3	3	4	4	3	1	1	3	1	2	3	3	4	4	2	2	2	3	3	2.4	3.8	2.71429	1.8	3.2
2	5	2	3	3	4	4	3	5	5	3	5	4	5	3	3	3	5	3	3	3	3	4	4	5	5	4	5	3	4	4.2	3.4	4.28571	3.4	3.8
2	1	5	5	3	3	4	4	3	4	4	3	3	2	3	4	4	5	4	5	5	4	4	5	4	4	4	4	5	5	4.4	3.8	3.14286	4.4	4.4
1	2	2	4	5	5	4	5	4	3	3	3	4	3	3	3	3	5	3	4	3	4	5	5	3	5	4	5	4	4	4.4	4.6	3.28571	3.6	4
1	2	1	4	5	5	4	5	1	2	2	2	1	2	2	4	4	3	5	3	5	3	5	4	4	4	5	4	5	4	4.4	4.6	1.71429	3.8	4.2
2	5	2	2	1	2	2	2	3	1	1	2	1	2	2	2	1	2	1	2	1	1	1	2	1	1	2	1	1	1	1.2	1.8	1.71429	1.6	1.2
2	1	3	1	3	3	1	3	1	3	3	1	1	2	2	2	2	2	2	1	5	5	5	4	3	3	1	1	3	1	1.8	2.2	1.85714	1.8	4.4
2	2	1	4	4	5	4	5	3	2	1	3	1	2	3	5	4	4	4	4	3	3	3	4	5	5	5	4	4	5	4.6	4.4	2.14286	4.2	3.6
1	1	3	2	1	1	1	1	4	4	4	5	5	3	3	3	3	4	3	3	4	4	4	3	4	3	4	4	3	3	3.4	1.2	4	3.2	3.8
2	1	1	1	1	2	3	2	3	3	3	3	1	2	3	2	1	1	1	1	1	1	2	1	2	1	1	1	2	3	1.6	1.8	2.57143	1.2	1.4
2	4	2	5	4	4	3	4	4	5	5	5	3	4	4	5	4	4	5	5	4	4	3	5	5	3	4	5	3	5	4	4	4.28571	4.6	4.2
2	2	2	5	3	5	4	3	5	5	3	4	2	3	1	1	1	3	2	1	3	3	4	3	3	2	4	2	5	5	3.6	4	3.28571	1.6	3.2
2	1	1	5	3	4	5	5	5	4	4	5	3	5	3	5	3	5	3	4	3	4	4	4	5	3	5	3	4	3	3.6	4.4	4.14286	4	4
2	1	1	3	1	1	1	2	3	1	1	1	2	3	2	3	1	2	1	1	2	2	1	2	1	5	3	4	3	3	3.6	1.6	1.85714	1.6	1.6
2	1	2	3	2	1	3	1	5	5	4	3	4	5	5	3	3	3	4	3	3	2	3	3	1	4	3	3	3	4	3.4	2	4.42857	3.2	2.4
2	5	5	4	4	4	5	4	2	4	4	4	5	4	5	3	4	3	4	4	5	4	4	5	3	5	5	3	3	3	3.8	4.2	4	3.6	4.2
1	1	4	4	3	3	4	4	5	5	4	5	4	4	4	3	5	3	5	3	5	3	4	3	5	5	4	4	4	4	4.2	3.6	4.42857	3.8	4
2	4	2	3	4	5	5	3	4	4	4	5	5	5	4	5	5	5	2	4	4	5	5	4	4	5	4	5	5	4	4.6	4	4.42857	4.2	4.4
1	3	1	3	3	3	4	3	1	1	1	1	2	2	5	3	4	3	4	4	3	4	5	3	5	4	5	5	5	4	4.6	3.2	1.85714	3.6	4
1	4	1	4	4	5	4	5	5	4	5	5	4	4	5	5	4	4	5	4	4	5	5	5	4	5	4	5	5	4	4.6	4.4	4.57143	4.4	4.6
1	1	2	1	3	2	3	2	2	2	2	1	2	2	1	4	4	3	4	3	1	1	1	1	2	3	1	3	2	3	2.4	2.2	1.71429	3.6	1.2
1	1	1	5	3	5	3	4	4	4	2	4	4	4	3	3	3	3	4	5	3	5	3	3	3	5	4	5	5	5	4.8	4	3.57143	3.6	3.4
2	4	3	2	2	2	2	2	2	1	1	3	1	1	1	1	2	1	1	1	2	1	2	2	2	2	2	1	1	1	1.4	2	1.42857	1.2	1.8
1	3	2	5	3	5	3	5	3	5	5	5	5	4	5	3	4	4	3	5	5	4	5	5	5	5	4	3	3	5	4	4.2	4.57143	3.8	4.8
2	2	3	2	2	2	1	2	3	1	2	1	3	3	1	4	3	3	3	4	2	2	1	1	1	1	3	3	2	3	2.4	1.8	2	3.4	1.4
